# Supplementary material for: The Utility of High-Resolution Melting Analysis of SNP Nucleated PCR Amplicons—An MLST Based Staphylococcus aureus Typing Scheme
Source: PLoS One. 2011 Jun 22;6(6):e19749. doi: 10.1371/journal.pone.0019749 (PMC3120814; doi:10.1371/journal.pone.0019749)
Supplement: Data S1 — Staphylococcus aureus MelT key. (XLSX) [file pone.0019749.s001.xlsx]

## Sheet: S. aureus MelT key
st	arcC78/210	aroE88/155	gmk286	pta294	tpi36	tpi241/243	MelT	cc_string	subCC	cc
1	53	24	13	43	66	43	1	1	1	1
2	51	24.5	12	45	65	43	2	30	39	30
3	53	24	13	43	66	43	1	1	1	1
4	53	24.5	12	44	65	44	3	45	45	45
5	53	23	12	43	66	43	4	5	5	5
6	52	23	12	43	66	43	5	5	6	5
7	52	23	12	44	65	43	6	7	7	7
8	52	23	13	44	65	43	7	8	8	8
9	52	23	13	43	66	43	8	5	9	5
10	52	23	12	43	65	44	9	10	10	10
11	53	23	12	43	66	43	4	5	5	5
12	53	23	12	44	65	44	10	12	12	12
13	53	23	12	44	65	44	10	12	12	12
14	53	22	13	43	65	43	11	15	15	15
15	54	22	13	43	65	43	12	15	15	15
16	53	22	13	43	65	43	11	15	15	15
17	51	23.5	12	44	65	42	13	singleton	17	17
18	54	22	13	43	65	43	12	15	15	15
19	51	24.5	12	44	62	43	14	singleton	19	19
20	54	23	12	43	65	43	15	20	20	20
21	53	25	11	43	65	44	16	22	22	22
22	53	25	11	43	65	44	16	22	22	22
23	53	25	11	43	65	44	16	22	22	22
24	51	24.5	12	45	65	43	2	30	39	30
25	54	24	13	43	65	44	17	25	25	25
26	54	24	13	43	65	44	17	25	25	25
27	52	23	13	43	66	42	18	5	9	5
28	54	24	13	43	65	44	17	25	25	25
29	51	24.5	12	44	62	43	14	121	121	121
30	51	24.5	12	45	65	44	19	30	30	30
31	51	24.5	12	45	65	44	19	30	30	30
32	51	23	12	45	65	44	20	30	30	30
33	51	24.5	12	45	65	44	19	30	30	30
34	52	24.5	12	45	65	44	21	30	34	30
35	54	22	13	43	65	43	12	15	15	15
36	51	24.5	12	45	65	44	19	30	36	30
37	51	24.5	12	45	65	44	19	30	30	30
38	51	24.5	12	45	65	44	19	30	36	30
39	51	24.5	12	45	65	43	2	30	39	30
40	51	24.5	12	45	65	43	2	30	30	30
41	51	24.5	12	45	65	43	2	30	39	30
42	52	24.5	12	45	65	43	22	42	42	42
43	51	24.5	12	45	65	43	2	30	39	30
44	53	25	11	43	65	44	16	22	22	22
45	53	24.5	12	44	65	44	3	45	45	45
46	53	24.5	12	45	65	44	23	45	45	45
47	53	24.5	12	44	65	44	3	45	45	45
48	53	24.5	12	44	65	44	3	45	45	45
49	52	24.5	12	44	65	44	24	49	45	49
50	51	24.5	12	44	65	45	25	50	50	50
51	51	24.5	12	44	62	43	14	121	121	121
52	52	24.5	12	44	65	44	24	singleton	52	52
53	53	24.5	12	44	65	44	3	45	45	45
54	53	24.5	12	44	65	44	3	45	45	45
55	52	23	13	44	63	44	26	singleton	55	55
56	54	22	13	43	65	43	12	15	15	15
57	51	24.5	12	45	65	44	19	30	30	30
58	54	23	13	43	65	43	27	15	15	15
59	52	23.5	12	44	65	42	28	59	59	59
60	53	25	11	43	65	44	16	22	22	22
61	54	22	13	43	65	43	12	15	15	15
62	51	23	12	44	65	44	29	5	6	5
63	53	23	13	43	66	43	30	5	9	5
64	51	23	12	44	65	44	29	singleton	64	64
65	51	23	12	44	65	44	29	65	65	65
66	53	23	12	44	65	44	10	singleton	66	66
67	53	23	12	44	65	44	10	67	67	67
68	53	23	12	44	65	44	10	67	67	67
69	53	24	13	43	66	43	1	1	1	1
70	52	24	13	43	65	44	31	1	71	1
71	52	24	13	43	65	44	31	1	71	1
72	53	23	12	44	65	43	32	8	72	8
73	53	23	12	43	66	43	4	5	5	5
74	51	24.5	12	45	65	44	19	30	30	30
76	53	24	13	43	66	43	1	1	1	1
77	51	24.5	12	44	65	44	33	30	30	30
78	51	24	12	43	65	43	34	88	78	88
79	53	25	12	43	65	44	35	22	22	22
80	53	23	13	44	65	44	36	80	80	80
81	53	24	13	43	66	43	1	1	1	1
82	51	24	12	43	62	44	37	88	88	88
83	53	23	12	43	66	43	4	5	5	5
84	53	24.5	12	43	65	44	38	89	89	89
85	52	23	12	43	66	43	5	5	5	5
86	51	23	12	44	65	43	39	8	72	8
87	52	23.5	12	45	65	42	40	59	59	59
88	51	24	12	43	65	43	34	88	88	88
89	53	24.5	12	43	65	44	38	89	89	89
90	53	23	12	43	66	43	4	5	5	5
91	53	24.5	12	43	65	44	38	89	89	89
92	53	24.5	12	43	65	44	38	89	89	89
93	51	22	12	45	67	44	41	singleton	93	93
94	52	23	13	44	65	43	7	8	8	8
95	51	24.5	12	44	62	44	42	121	121	121
96	52	24	12	44	66	43	43	154	154	154
97	52	24	13	43	65	44	31	1	97	1
98	53	23	12	43	66	43	4	5	5	5
99	53	23	12	43	65	43	44	5	5	5
100	53	23	12	43	66	43	4	5	5	5
101	52	24	12	44	65	43	45	101	101	101
103	51	24	12	43	65	44	46	88	88	88
104	52	23.5	12	45	65	44	47	singleton	104	104
105	53	23	12	43	66	43	4	5	105	5
106	52	24	12	44	65	43	45	101	101	101
107	53	23	12	44	65	43	32	8	72	8
108	53	24.5	12	44	65	44	3	45	45	45
109	52	22	13	43	66	43	48	5	9	5
110	51	23	14	44	65	43	49	8	239	8
111	53	23	12	43	65	43	44	5	228	5
112	52	23	12	44	65	43	6	8	247	8
113	52	23	13	44	65	43	7	8	8	8
114	53	23	12	43	66	43	4	5	5	5
115	52	24	13	43	65	44	31	1	97	1
116	52	24	13	43	65	44	31	1	97	1
117	52	24	13	43	65	44	31	1	97	1
118	52	24	13	43	65	45	50	1	97	1
119	52	24	13	43	65	45	50	singleton	119	119
120	51	24.5	12	44	62	44	42	121	121	121
121	51	24.5	12	44	62	44	42	121	121	121
122	54	24.5	12	44	65	44	51	45	45	45
123	51	24.5	12	44	62	43	14	121	121	121
124	52	24	13	43	65	44	31	1	97	1
125	53	23	12	43	66	43	4	5	5	5
126	52	23	12	43	65	44	9	126	126	126
127	54	24	13	43	65	44	17	singleton	127	127
128	51	23	13	44	65	43	52	8	239	8
129	51	24	12	43	65	43	34	88	78	88
130	51	24.5	12	44	65	44	33	130	130	130
131	51	24	12	44	63	44	53	133	133	133
132	51	24	12	44	63	44	53	133	133	133
133	51	24	12	44	63	44	53	133	133	133
134	53	25	11	43	65	44	16	22	22	22
135	52	23	12	43	66	43	5	5	5	5
136	51	23	12	43	62	44	54	singleton	136	136
137	53	25	11	43	65	44	16	22	22	22
138	52	24.5	12	44	65	44	24	49	49	49
139	51	24	12	45	63	44	55	133	133	133
140	51	24.5	12	45	65	44	19	140	140	140
141	51	23	13	44	65	43	52	8	8	8
142	53	22	12	43	66	43	56	5	5	5
143	53	23	12	43	66	43	4	5	5	5
144	52	23	13	43	66	43	8	5	9	5
145	52	23	12	43	65	44	9	10	10	10
146	53	23	12	43	66	43	4	5	5	5
147	53	24	13	43	66	43	1	1	1	1
148	53	23	12	43	66	43	4	5	5	5
149	53	23	12	43	66	43	4	5	5	5
150	51	24	12	43	65	43	34	88	78	88
151	51	22	12	45	65	43	57	151	151	151
152	53	24	12	44	63	44	58	377	377	377
153	53	22	13	44	65	44	59	80	80	80
154	52	24	12	44	66	43	43	154	154	154
155	52	23	13	44	65	43	7	8	8	8
156	52	23	12	44	65	42	60	59	59	59
157	51	23	13	44	65	43	52	singleton	157	157
158	51	23	13	44	65	43	52	8	239	8
169	54	22	13	43	65	43	12	15	15	15
178	54	21	13	43	65	43	61	15	15	15
182	52	21	12	44	65	44	62	182	182	182
188	52	24	12	43	66	43	63	1	188	1
189	52	24.5	12	45	65	44	21	30	30	30
190	54	24.5	13	44	65	44	64	singleton	190	190
192	53	23	12	44	66	43	65	5	5	5
193	51	24.5	12	44	62	44	42	121	193	121
194	53	23	12	43	66	43	4	5	5	5
195	52	24.5	13	44	65	43	66	8	8	8
196	52	24.5	12	45	65	44	21	30	30	30
197	53	24.5	12	44	65	44	3	singleton	197	197
198	53	24.5	12	44	65	44	3	45	45	45
199	54	22	13	43	66	43	67	15	15	15
200	51	24.5	12	45	65	44	19	30	36	30
201	53	24.5	12	43	65	44	38	singleton	201	201
203	53	24	12	45	66	43	68	1	188	1
205	52	24	13	43	65	44	31	1	97	1
207	53	24.5	12	43	65	44	38	89	89	89
210	51	24.5	12	45	65	44	19	30	30	30
211	53	24.5	12	44	65	44	3	singleton	211	211
212	53	24	12	43	66	43	69	1	188	1
213	53	24	13	45	65	44	70	singleton	213	213
214	53	25	12	43	65	44	35	singleton	214	214
217	53	25	11	43	65	44	16	22	22	22
221	53	23	13	43	66	43	30	5	5	5
222	53	23	13	44	65	43	71	singleton	222	222
225	53	23	12	43	67	43	72	5	5	5
228	53	23	12	43	65	43	44	5	228	5
231	53	23	12	43	66	43	4	5	105	5
235	53	23	12	43	65	43	44	singleton	235	235
238	51	23	13	44	65	43	52	8	239	8
239	51	23	13	44	65	43	52	8	239	8
240	51	23	13	44	65	43	52	8	239	8
241	51	23	13	44	65	43	52	8	239	8
243	51	24.5	12	45	65	44	19	30	30	30
246	51	23	12	44	65	43	39	8	239	8
247	52	23	12	44	65	43	6	8	247	8
250	52	23	13	44	65	43	7	8	8	8
254	52	23	13	44	65	43	7	8	8	8
255	51	23	12	43	65	43	73	88	78	88
256	53	24.5	12	44	65	45	74	45	45	45
257	51	24	12	43	65	43	34	88	78	88
259	53	24	13	43	65	44	75	1	573	1
260	53	24	13	43	65	43	76	15	15	15
261	53	24	13	43	65	43	76	15	15	15
262	53	23	13	44	65	43	71	singleton	262	262
263	53	22	13	44	65	44	59	singleton	263	263
264	53	22	13	43	66	43	77	1	573	1
265	53	24.5	12	44	65	43	78	singleton	265	265
266	53	23	12	43	65	43	44	5	5	5
267	53	23	12	43	66	43	4	5	5	5
268	53	23	12	43	65	43	44	5	5	5
269	53	23	12	43	65	43	44	5	5	5
270	53	23	12	44	65	44	10	5	228	5
271	53	23	12	44	65	43	32	5	228	5
272	53	23	12	44	65	44	10	5	228	5
273	53	23	12	43	66	43	4	5	5	5
274	53	23	12	44	65	44	10	5	228	5
275	53	23	12	44	65	43	32	5	228	5
276	53	23	12	44	65	43	32	5	228	5
277	53	23	12	44	65	43	32	5	228	5
278	53	24.5	12	44	65	44	3	45	45	45
279	53	24.5	12	44	65	43	78	45	45	45
280	53	21	12	44	65	44	79	45	45	45
281	51	23	12	45	65	44	20	30	30	30
282	51	23	12	45	65	44	20	30	30	30
283	51	24.5	12	45	65	44	19	30	30	30
284	51	24.5	12	45	65	44	19	30	30	30
285	51	24.5	12	45	65	44	19	30	30	30
286	52	24	13	43	65	43	80	1	97	1
287	52	23	13	43	65	43	81	8	8	8
288	52	23	13	43	65	43	81	8	8	8
289	52	24	12	44	65	43	45	singleton	289	289
290	52	24.5	12	45	65	43	22	singleton	290	290
291	52	24.5	12	44	65	44	24	398	398	398
292	52	24	12	43	65	43	82	1	188	1
293	52	24	12	43	65	43	82	1	188	1
294	52	24	12	43	66	43	63	1	188	1
295	52	23	12	43	66	43	5	1	188	1
296	52	24	12	43	66	43	63	1	188	1
297	54	24	13	43	65	43	83	25	25	25
298	54	24.5	12	44	65	44	51	45	45	45
299	54	21	12	44	65	44	84	45	45	45
300	54	23	12	43	65	43	15	singleton	300	300
301	52	23	12	44	65	44	85	301	301	301
302	52	23	12	44	65	43	6	singleton	302	302
303	52	24	12	45	65	44	86	singleton	303	303
304	52	24.5	12	45	65	43	22	305	305	305
305	52	23	12	45	65	43	87	305	305	305
306	52	23	12	43	65	43	88	7	7	7
307	52	23	12	43	65	43	88	singleton	307	307
308	52	23	12	43	66	43	5	singleton	308	308
309	52	23	12	43	65	43	88	7	7	7
310	52	24	12	43	65	44	89	singleton	310	310
311	52	23	12	45	65	44	90	30	30	30
312	52	21	12	43	65	44	91	singleton	312	312
313	52	24.5	12	44	65	44	24	30	34	30
314	52	24.5	12	45	65	43	22	30	34	30
315	52	23	12	45	65	43	87	305	305	305
316	52	24.5	12	45	65	44	21	30	34	30
317	52	22	12	43	65	43	92	singleton	317	317
318	52	24	12	43	66	43	63	1	573	1
319	53	24.5	12	44	65	44	3	45	45	45
320	53	22	12	44	65	44	93	45	45	45
321	53	24.5	12	44	65	44	3	45	45	45
322	53	24.5	12	44	65	44	3	45	45	45
323	53	23	12	44	65	44	10	323	323	323
324	52	23	12	44	65	43	6	singleton	324	324
325	52	23	12	43	66	43	5	5	5	5
326	52	23	12	43	66	43	5	5	6	5
327	54	22	13	43	65	43	12	15	15	15
328	54	23	12	43	66	43	94	5	5	5
329	51	24.5	12	44	65	45	25	singleton	329	329
330	51	23	12	44	65	44	29	301	301	301
331	51	24	12	43	65	43	34	singleton	331	331
332	54	24.5	13	43	65	43	95	singleton	332	332
333	54	22	13	43	65	43	12	15	15	15
334	53	23	12	44	65	44	10	304	304	304
335	53	23	12	43	66	43	4	5	5	5
336	52	23	12	44	65	43	6	8	247	8
338	52	23.5	12	44	65	42	28	59	59	59
339	53	24	13	43	66	43	1	singleton	339	339
340	52	23	13	44	65	43	7	8	8	8
341	53	25	12	44	65	44	96	45	45	45
342	53	25	12	44	65	44	96	45	45	45
343	51	23	13	44	65	43	52	8	239	8
344	51	23	13	44	65	43	52	8	8	8
345	52	23	13	44	65	43	7	8	8	8
346	51	24.5	12	45	65	44	19	30	36	30
347	52	24	13	43	65	44	31	1	97	1
348	51	24.5	12	44	65	45	25	50	50	50
349	53	24	13	43	65	44	75	1	97	1
350	51	23	12	44	65	45	97	350	350	350
351	51	22	12	45	65	43	57	151	151	151
352	52	24	13	43	65	44	31	1	97	1
353	52	24.5	12	45	65	43	22	42	42	42
354	51	23	12	44	65	45	97	350	350	350
355	52	24	13	43	65	44	31	1	97	1
356	50	22	12	45	65	43	98	singleton	356	356
357	52	24	13	43	65	44	31	singleton	357	357
358	52	23	13	43	65	44	99	1	97	1
359	52	23.5	12	44	65	42	28	59	59	59
360	51	24.5	12	45	65	44	19	30	30	30
361	54	23	13	44	66	43	100	672	672	672
362	51	23	13	44	65	43	52	8	239	8
363	53	24	13	43	65	43	76	1	573	1
364	53	23	12	43	66	43	4	5	5	5
365	52	23	12	44	65	43	6	singleton	365	365
366	52	23	12	43	66	43	5	singleton	366	366
367	53	23	12	43	66	43	4	5	5	5
368	51	23	13	44	65	42	101	8	239	8
369	54	24	13	43	63	44	102	25	25	25
370	51	23	13	44	65	43	52	singleton	370	370
371	53	23	12	43	66	43	4	5	5	5
372	51	23	13	44	65	42	101	8	239	8
373	53	23	12	43	66	43	4	5	5	5
374	53	23	12	43	66	43	4	5	5	5
375	52	23.5	12	44	65	42	28	59	59	59
376	53	23	12	43	65	44	103	89	89	89
377	53	24	12	44	63	44	58	377	377	377
378	51	24.5	13	45	65	44	104	30	30	30
379	53	24.5	12	43	65	44	38	89	89	89
380	52	23	12	44	65	43	6	singleton	380	380
381	53	23	12	43	66	43	4	5	5	5
382	51	24.5	12	45	65	44	19	30	30	30
383	52	23	13	44	65	43	7	8	8	8
384	52	24	12	43	65	44	89	singleton	384	384
385	53	22	13	44	65	44	59	1343	1343	1343
386	51	22	12	44	65	43	105	singleton	386	386
387	52	24	13	43	65	44	31	1	97	1
388	51	24	13	44	63	44	106	133	133	133
389	54	23	12	43	65	43	15	20	20	20
390	53	24	13	43	66	43	1	1	1	1
391	53	24.5	12	44	65	44	3	45	45	45
392	51	24.5	12	45	65	44	19	30	30	30
393	53	23	12	43	66	43	4	5	5	5
394	52	23.5	12	45	65	42	40	59	59	59
395	53	24	12	44	65	44	107	395	395	395
396	53	24.5	12	44	65	44	3	45	45	45
397	53	23	13	44	65	44	36	80	80	80
398	52	24.5	12	44	65	44	24	398	398	398
399	51	24.5	12	44	62	44	42	121	121	121
400	53	24	12	43	66	43	69	1	573	1
401	53	24	12	43	66	43	69	1	1	1
402	53	23	13	43	66	43	30	5	5	5
403	53	23	12	43	66	43	4	5	5	5
404	53	23	12	43	66	43	4	5	5	5
405	52	24	12	43	65	44	89	1	97	1
406	52	23	12	43	66	43	5	5	9	5
407	52	23	13	44	65	43	7	8	239	8
408	51	24	13	43	65	44	108	singleton	408	408
409	51	24.5	13	44	62	44	109	121	121	121
410	51	24	12	44	62	44	110	singleton	410	410
411	53	24.5	13	43	65	44	111	singleton	411	411
412	52	24	12	43	65	44	89	1	71	1
413	52	23	13	43	65	44	99	singleton	413	413
414	51	24	13	44	62	44	112	121	121	121
415	51	24.5	12	43	62	44	113	singleton	415	415
416	51	24.5	13	44	62	44	109	45	45	45
417	51	24.5	12	45	62	44	114	singleton	417	417
418	51	24	13	44	63	44	106	133	133	133
419	51	24	12	44	63	44	53	133	133	133
420	51	24	12	44	63	44	53	133	133	133
421	52	24	12	44	66	43	43	96	96	96
422	52	24	12	44	65	44	115	singleton	422	422
423	52	24	12	43	65	44	89	1	71	1
424	52	24	12	43	65	44	89	1	71	1
425	52	23	12	44	63	44	116	singleton	425	425
426	53	24	12	44	65	44	107	395	395	395
427	51	24.5	12	44	62	44	42	121	121	121
429	51	24	12	44	65	44	117	singleton	429	429
431	51	24.5	12	45	65	44	19	30	30	30
432	53	24	12	43	66	43	69	1	1	1
433	51	24.5	12	45	65	44	19	30	30	30
434	51	24.5	12	45	66	43	118	30	30	30
435	51	24.5	12	43	65	44	119	30	30	30
436	51	24.5	12	45	65	44	19	30	30	30
437	52	24	13	43	65	44	31	25	25	25
438	52	23	12	43	65	44	9	singleton	438	438
440	52	24.5	12	44	65	42	120	singleton	440	440
441	51	24.5	12	45	65	44	19	30	30	30
442	51	24.5	12	45	65	44	19	30	30	30
443	51	24.5	12	45	65	44	19	30	30	30
444	50	23	13	44	65	43	121	8	8	8
445	53	22	12	43	65	43	122	445	445	445
446	52	23	12	43	63	44	123	1021	1021	1021
447	54	23	12	43	65	43	15	singleton	447	447
448	52	23	13	43	66	43	8	5	9	5
449	52	23	13	43	65	43	81	8	8	8
450	52	23	13	44	65	43	7	8	8	8
451	52	23	12	44	65	43	6	8	8	8
452	51	24.5	11	45	65	44	124	30	30	30
453	54	24.5	13	43	65	43	95	15	15	15
454	52	24.5	12	44	65	44	24	singleton	454	454
455	53	24.5	12	44	65	44	3	45	45	45
456	53	23	12	42	66	43	125	5	5	5
457	52	24.5	12	45	65	44	21	30	34	30
458	52	24	13	43	65	44	31	1	97	1
459	52	24	13	43	66	43	126	singleton	459	459
460	54	24	13	43	66	43	127	460	460	460
461	53	23	12	43	66	43	4	5	5	5
462	53	23	12	43	66	43	4	5	5	5
463	52	24	12	44	65	43	45	7	7	7
464	52	24	13	44	65	44	128	1	97	1
465	54	22	13	43	65	43	12	15	15	15
466	53	24.5	12	44	65	44	3	89	89	89
467	53	23	12	44	66	43	65	singleton	467	467
468	52	23	13	43	66	43	8	5	9	5
469	54	22	12	43	65	43	129	15	15	15
470	53	24.5	12	44	65	44	3	45	45	45
471	53	23	12	43	66	43	4	5	5	5
472	52	24.5	12	44	65	44	24	49	49	49
473	51	23	12	43	66	43	130	singleton	473	473
474	53	24	13	43	66	43	1	1	1	1
475	53	25	13	43	66	43	131	1	1	1
476	52	23	13	44	65	43	7	8	8	8
477	53	24	13	43	63	44	132	1	1	1
478	51	24	12	44	63	44	53	133	133	133
479	54	23	12	44	65	44	133	479	479	479
480	51	24.5	12	44	65	44	33	130	130	130
481	51	24	12	44	63	44	53	133	133	133
482	51	23	12	44	65	44	29	singleton	482	482
483	51	24.5	12	44	65	44	33	130	130	130
484	51	24.5	12	43	65	44	119	30	30	30
485	54	22	13	43	65	43	12	15	15	15
486	53	24	12	44	65	44	107	15	15	15
487	53	23	12	43	66	43	4	5	5	5
488	51	24.5	12	44	62	44	42	121	121	121
489	51	24.5	12	44	62	44	42	121	121	121
490	51	24	12	43	65	43	34	88	88	88
491	51	24.5	12	45	65	44	19	30	30	30
492	53	23	12	43	66	43	4	5	5	5
493	53	24	13	43	66	43	1	1	1	1
494	52	23	12	43	65	43	88	8	247	8
495	53	25	11	43	65	44	16	22	22	22
496	53	23	12	43	66	43	4	5	105	5
497	53	24.5	12	44	65	44	3	45	45	45
498	53	25	11	43	63	44	134	22	45	22
499	52	23	12	44	65	43	6	8	247	8
500	51	24.5	12	45	65	44	19	30	30	30
501	51	23	13	44	65	43	52	8	8	8
502	52	24	13	43	65	44	31	1	97	1
503	51	24.5	12	44	65	44	33	30	30	30
504	51	22	12	45	65	43	57	151	151	151
505	52	24	12	44	65	43	45	101	101	101
506	53	24	13	43	66	43	1	1	573	1
507	52	23	13	44	65	43	7	8	8	8
508	53	24.5	12	44	65	44	3	45	45	45
509	53	24.5	12	43	65	44	38	89	89	89
510	52	23	13	44	65	43	7	8	8	8
511	52	23	13	44	66	43	135	8	8	8
512	53	23	12	43	66	43	4	5	5	5
513	54	23	12	43	65	43	15	20	20	20
514	53	23	13	43	66	43	30	1	1	1
515	53	23	12	43	66	43	4	5	863	5
516	52	23	12	43	66	43	5	1	188	1
517	51	23	13	43	65	43	136	8	8	8
518	53	23	12	43	66	43	4	5	5	5
519	51	23	13	44	65	43	52	8	239	8
520	54	23	12	44	65	44	133	479	479	479
521	51	24.5	12	44	62	44	42	singleton	521	521
522	52	23	12	44	65	44	85	703	703	703
523	53	24.5	13	43	66	43	137	1	1	1
524	53	25	11	45	65	44	138	22	22	22
525	52	23	12	44	65	43	6	8	247	8
526	53	23	12	43	66	44	139	5	5	5
527	51	23	13	44	65	43	52	singleton	527	527
528	52	23	13	44	65	43	7	8	8	8
529	53	23	12	43	66	43	4	singleton	529	529
530	53	23	12	44	65	44	10	12	12	12
531	52	21	12	44	65	44	62	singleton	531	531
532	52	23	13	44	65	43	7	8	8	8
533	52	24.5	12	45	65	44	21	30	30	30
534	53	24.5	12	44	65	44	3	45	45	45
535	51	24.5	12	45	65	44	19	30	30	30
536	53	24.5	12	44	65	44	3	45	45	45
537	52	23.5	12	44	65	42	28	59	59	59
538	52	24	13	43	65	44	31	1	97	1
539	51	24.5	12	45	65	44	19	30	30	30
540	52	22	13	43	66	43	48	5	9	5
541	52	24.5	12	44	65	44	24	398	398	398
542	51	24.5	12	45	65	44	19	30	30	30
543	51	24.5	12	45	65	44	19	30	30	30
544	53	23	12	44	65	43	32	8	72	8
545	52	23.5	12	44	65	42	28	59	59	59
546	53	24.5	12	44	65	44	3	45	45	45
547	53	23	12	43	66	43	4	5	5	5
548	52	23	13	45	65	43	140	8	8	8
549	53	23	12	43	66	43	4	5	863	5
550	53	23	13	43	66	43	30	1	1	1
551	54	22	13	43	65	43	12	15	15	15
552	52	23	13	44	65	43	7	8	8	8
553	53	23	12	43	65	43	44	5	5	5
554	53	24.5	12	43	66	43	141	5	5	5
555	53	24	12	44	65	44	107	395	395	395
556	51	23	12	45	65	44	20	30	34	30
557	51	24.5	12	45	65	44	19	30	30	30
558	51	24.5	12	45	65	44	19	30	30	30
559	52	23.5	12	44	65	42	28	singleton	559	559
560	51	24.5	12	45	65	44	19	30	30	30
561	53	24	12	44	65	43	142	101	101	101
562	53	25	12	44	65	44	96	45	45	45
563	52	23	13	44	65	43	7	8	8	8
564	54	24	13	43	65	44	17	25	25	25
565	53	24.5	12	44	65	44	3	45	45	45
566	54	23	13	43	65	44	143	singleton	566	566
567	53	24	13	43	66	43	1	1	1	1
568	52	24	12	44	66	43	43	96	96	96
569	52	23	13	44	65	43	7	8	8	8
570	53	23	12	43	66	43	4	5	5	5
571	53	23	13	44	65	43	71	singleton	571	571
572	52	23	12	44	65	43	6	8	247	8
573	53	24	13	43	66	43	1	1	573	1
574	52	24.5	12	44	65	44	24	singleton	574	574
575	53	23	12	43	66	43	4	5	5	5
576	52	23	13	44	65	43	7	8	8	8
577	51	24.5	12	44	62	44	42	121	121	121
578	53	23	13	44	65	44	36	80	80	80
579	51	24.5	12	45	65	43	2	30	36	30
580	52	24.5	12	44	65	44	24	singleton	580	580
581	51	24.5	12	44	62	44	42	singleton	581	581
582	54	22	13	43	65	43	12	15	15	15
583	52	23	13	44	65	44	144	80	80	80
584	52	23	13	43	66	43	8	5	9	5
585	51	24	13	44	65	43	145	8	239	8
586	52	23	13	44	65	43	7	8	8	8
587	52	23	12	43	66	43	5	5	5	5
588	53	24.5	12	44	65	44	3	singleton	588	588
589	51	23.5	12	44	62	43	146	singleton	589	589
590	52	24.5	12	43	65	44	147	singleton	590	590
591	52	24.5	12	45	65	44	21	30	34	30
592	51	23	13	44	65	43	52	8	239	8
593	52	23.5	13	44	65	42	148	singleton	593	593
594	52	23	13	44	65	43	7	8	8	8
595	53	24.5	12	44	65	44	3	45	45	45
596	51	24.5	12	45	66	44	149	30	30	30
597	53	23	12	43	66	43	4	5	5	5
598	51	25	12	45	65	44	150	30	30	30
599	51	24.5	12	44	65	44	33	singleton	599	599
600	52	23	13	44	65	43	7	singleton	600	600
601	52	24.5	12	45	65	44	21	140	140	140
602	53	23	13	44	65	44	36	80	80	80
603	51	24.5	12	45	65	43	2	singleton	603	603
604	53	23	12	44	65	44	10	12	12	12
605	51	24.5	12	45	65	44	19	30	30	30
606	53	25	11	43	65	44	16	22	22	22
607	51	24.5	12	45	65	44	19	30	30	30
608	53	24.5	12	44	65	44	3	45	45	45
609	52	23	13	44	65	43	7	8	8	8
610	53	24	13	44	66	43	151	1	1	1
611	52	21	12	44	65	44	62	182	182	182
612	52	23	13	44	65	42	152	8	8	8
613	52	23	13	44	65	43	7	8	8	8
614	51	23	13	44	65	43	52	8	239	8
615	53	23	12	44	65	43	32	8	72	8
616	53	25	11	44	65	44	153	singleton	616	616
617	52	24.5	12	44	65	44	24	45	45	45
618	51	24	12	43	65	43	34	88	78	88
619	52	23	13	44	65	43	7	singleton	619	619
620	54	22	13	43	65	43	12	15	15	15
621	52	24.5	12	44	65	44	24	398	398	398
622	53	25	11	43	65	44	16	22	22	22
623	53	23	13	44	65	43	71	8	8	8
624	51	23	12	44	65	43	39	8	247	8
625	51	24.5	12	45	65	44	19	singleton	625	625
626	51	23	12	44	65	43	39	8	247	8
627	53	23	12	43	66	43	4	5	5	5
628	53	23	12	45	66	43	154	5	5	5
629	51	24	12	44	65	43	155	88	88	88
630	52	23	13	44	65	43	7	8	8	8
631	51	23	13	44	65	43	52	8	8	8
632	53	23	12	43	66	43	4	5	5	5
633	53	23	12	44	66	43	65	singleton	633	633
634	53	23	12	43	66	43	4	5	5	5
635	53	25	13	44	65	44	156	80	80	80
636	53	23	11	43	65	44	157	22	22	22
637	51	23	13	44	65	43	52	8	239	8
638	53	22	13	43	65	43	11	15	15	15
639	51	23	13	44	65	43	52	8	239	8
640	53	24.5	12	44	65	45	74	45	45	45
641	53	23	12	43	66	43	4	5	5	5
642	51	23	12	45	65	44	20	30	30	30
643	52	24.5	12	44	63	45	158	643	643	643
644	51	23	12	44	65	43	39	8	239	8
645	53	24	13	43	65	43	76	15	15	15
646	52	23	13	44	65	43	7	8	8	8
647	51	24.5	12	45	65	44	19	30	30	30
648	51	24.5	12	45	65	44	19	30	30	30
649	51	24.5	12	44	62	44	42	121	121	121
650	53	23	12	43	66	43	4	5	5	5
651	51	24.5	12	44	62	44	42	121	121	121
652	51	23	12	44	62	44	159	121	121	121
653	52	25	13	44	65	43	160	singleton	653	653
654	53	23	12	43	66	43	4	5	5	5
655	51	25	12	45	65	44	150	singleton	655	655
656	51	23	12	45	65	45	161	singleton	656	656
657	52	25	12	44	65	44	162	657	657	657
658	52	25	12	44	65	44	162	657	657	657
659	52	23	13	44	65	44	144	singleton	659	659
660	53	23	13	44	65	43	71	8	770	8
661	53	23	12	44	67	44	163	singleton	661	661
662	52	23	13	44	65	43	7	singleton	662	662
664	52	23	13	44	65	43	7	8	8	8
665	54	23	13	44	65	43	164	singleton	665	665
666	54	23	13	44	65	43	164	singleton	666	666
667	51	24.5	12	45	65	44	19	30	30	30
668	52	24	13	43	66	43	126	5	9	5
669	52	24	13	44	65	44	128	1	97	1
670	52	23	13	44	65	42	152	8	8	8
671	52	24	13	43	66	43	126	5	9	5
672	54	23	13	44	66	43	100	672	672	672
673	53	23	13	44	65	43	71	8	770	8
674	52	23	13	44	65	43	7	8	8	8
675	53	23	12	43	66	43	4	5	5	5
676	53	23	12	43	66	43	4	5	5	5
677	51	24.5	12	45	65	44	19	30	30	30
678	53	23	12	43	66	43	4	5	5	5
679	53	23	12	43	66	43	4	5	5	5
680	51	23.5	12	44	65	45	165	singleton	680	680
681	51	24.5	12	44	62	44	42	121	121	121
683	52	23	13	43	65	43	81	8	8	8
684	51	23	13	44	65	43	52	8	239	8
685	52	23	13	44	65	44	144	8	8	8
686	51	24.5	12	44	62	44	42	121	121	121
687	51	24.5	12	44	65	45	25	121	121	121
688	51	24.5	12	44	62	44	42	121	121	121
689	51	24.5	12	44	65	45	25	121	121	121
690	51	24.5	12	44	62	44	42	121	121	121
691	54	22	13	43	65	43	12	15	15	15
692	52	22	13	44	65	44	166	692	692	692
693	52	25	13	43	65	44	167	1	97	1
694	52	23	12	43	65	44	9	126	126	126
695	51	24	12	44	63	44	53	133	133	133
696	51	24	12	44	63	44	53	133	133	133
697	52	24	13	43	65	44	31	1	97	1
698	51	23	12	44	65	45	97	50	50	50
699	53	22	12	43	65	43	122	singleton	699	699
700	51	24.5	12	44	65	44	33	130	130	130
701	51	24	12	44	63	44	53	133	133	133
702	52	23	12	44	65	44	85	703	703	703
703	52	23	12	44	65	44	85	703	703	703
704	51	24.5	12	45	65	44	19	30	30	30
705	51	22	12	45	65	43	57	151	151	151
706	52	23	13	43	66	43	8	5	9	5
707	52	23	12	44	65	44	85	singleton	707	707
708	53	23	12	43	66	43	4	5	5	5
709	52	24	13	43	65	44	31	1	97	1
710	53	23	12	43	67	43	72	5	5	5
711	51	24	12	44	63	44	53	133	133	133
712	51	24	12	44	63	44	53	133	133	133
713	51	24.5	13	45	65	44	104	30	36	30
714	53	24.5	12	45	65	44	23	30	30	30
715	52	24.5	12	45	65	44	21	30	34	30
716	52	23	13	44	65	44	144	8	8	8
717	53	23	13	44	65	44	36	12	12	12
718	52	24.5	12	44	63	45	158	718	718	718
719	52	23	13	44	65	43	7	8	8	8
720	51	24.5	12	44	62	43	14	121	121	121
721	51	24	12	43	66	43	168	1	188	1
722	51	24.5	12	45	65	44	19	30	30	30
724	51	23	13	44	66	43	169	8	239	8
725	51	24.5	12	44	65	43	170	121	121	121
726	53	24	13	43	66	43	1	1	1	1
727	53	24.5	12	45	65	44	23	singleton	727	727
728	53	23	13	44	65	44	36	80	80	80
729	52	23	13	44	65	43	7	8	8	8
730	53	23	12	43	66	43	4	5	5	5
731	51	24.5	12	45	65	43	2	30	30	30
732	52	23.5	13	44	66	43	171	singleton	732	732
733	52	24	13	43	65	42	172	singleton	733	733
734	51	23	13	44	65	43	52	8	239	8
735	51	24.5	12	44	65	44	33	45	45	45
736	53	23	12	43	65	43	44	5	228	5
737	53	25	11	43	65	44	16	22	22	22
738	52	23	13	44	65	43	7	8	8	8
739	52	24	12	44	65	43	45	101	101	101
740	52	24.5	12	45	65	44	21	singleton	740	740
741	51	23	12	43	65	44	173	126	126	126
742	52	24	13	43	65	44	31	1	97	1
743	53	24	13	43	66	43	1	1	1	1
744	53	23	12	43	66	43	4	5	5	5
745	51	24	12	44	63	44	53	133	133	133
746	52	24	13	43	65	44	31	1	97	1
747	52	24	13	43	65	44	31	1	97	1
748	53	23	13	43	66	43	30	1	1	1
749	52	23.5	12	44	65	42	28	59	59	59
750	52	24	12	44	63	44	174	133	133	133
751	53	24	13	43	66	43	1	1	1	1
752	52	24.5	12	44	65	44	24	398	398	398
754	52	23.5	12	44	65	42	28	59	59	59
755	53	24.5	12	44	65	44	3	45	45	45
756	51	24.5	12	45	65	44	19	30	30	30
758	52	24	12	43	66	43	63	1	188	1
759	52	23	12	44	65	43	6	8	247	8
760	53	24	13	43	66	43	1	1	573	1
761	53	24	13	43	67	43	175	1	1	1
762	53	24	13	43	66	43	1	1	1	1
763	52	23	12	43	66	43	5	5	5	5
764	53	24	12	43	66	43	69	5	5	5
765	51	24.5	12	45	65	44	19	30	30	30
766	53	25	11	42	65	44	176	22	22	22
767	52	22	12	44	65	44	177	398	398	398
768	52	23	13	44	65	43	7	8	8	8
769	53	24	13	43	66	42	178	1	1	1
770	53	23	13	44	65	43	71	8	770	8
771	51	24	12	44	63	44	53	133	133	133
772	53	24	13	44	66	43	151	1	1	1
773	51	24.5	13	44	65	45	179	50	50	50
774	54	24	13	43	66	43	127	singleton	774	774
775	54	23	12	43	65	43	15	20	20	20
776	50	24.5	12	45	65	43	180	30	39	30
777	52	23.5	12	44	65	42	28	59	59	59
778	53	23	13	44	65	44	36	singleton	778	778
779	52	23	12	44	66	43	181	779	779	779
780	51	24.5	12	45	65	44	19	30	30	30
781	54	24	13	43	65	44	17	25	25	25
782	51	23	13	44	65	43	52	8	239	8
783	53	23	12	43	65	43	44	5	228	5
784	52	23	13	44	65	42	152	8	8	8
785	53	23	12	44	65	44	10	12	12	12
786	52	23.5	12	44	65	42	28	59	59	59
787	53	23	12	43	66	43	4	5	5	5
788	52	23	12	43	66	43	5	5	5	5
789	52	23	12	44	65	43	6	12	12	12
790	53	23	12	43	66	43	4	5	5	5
791	53	24.5	12	44	65	44	3	45	45	45
792	53	24.5	12	44	65	44	3	45	45	45
793	52	24	12	43	66	43	63	1	188	1
794	53	24.5	12	44	65	44	3	45	45	45
795	54	22	13	43	65	43	12	15	15	15
796	54	22	13	43	65	43	12	15	15	15
797	52	23	12	44	65	43	6	8	247	8
798	53	23	12	44	65	44	10	12	12	12
799	54	23	12	43	65	43	15	20	20	20
800	51	24.5	12	44	62	44	42	121	121	121
801	53	23	12	43	66	43	4	5	5	5
802	54	22	13	43	65	43	12	15	15	15
803	53	24.5	12	44	65	44	3	45	45	45
804	52	24.5	12	44	65	44	24	398	398	398
805	52	23	13	43	66	43	8	5	9	5
806	51	24.5	12	46	65	44	182	30	30	30
807	52	24.5	12	45	65	44	21	30	34	30
808	51	24.5	12	45	65	44	19	30	30	30
809	52	21	12	44	62	44	183	singleton	809	809
810	53	24.5	12	43	65	44	38	810	810	810
811	51	24.5	12	45	65	44	19	30	30	30
812	52	24	12	44	65	43	45	101	101	101
813	52	24.5	12	44	65	44	24	398	398	398
814	52	22	13	44	65	44	166	693	693	693
815	52	24	13	43	65	44	31	1	97	1
816	52	22	12	44	62	44	184	singleton	816	816
817	51	24.5	12	45	65	43	2	30	30	30
818	54	22	13	43	65	43	12	15	15	15
819	51	24.5	12	45	65	44	19	30	30	30
820	53	24.5	12	44	65	44	3	45	45	45
822	53	23	13	44	65	44	36	80	80	80
823	53	23	12	43	66	43	4	5	5	5
824	51	23	12	44	65	43	39	8	247	8
825	51	24	12	43	65	43	34	88	88	88
826	53	23	12	43	66	43	4	5	5	5
827	51	24.5	12	45	65	44	19	30	30	30
828	52	23	13	44	65	43	7	8	8	8
829	53	24	13	43	66	43	1	1	1	1
830	52	23	13	44	65	43	7	8	8	8
831	52	23	12	44	65	43	6	8	247	8
832	54	22	13	43	65	43	12	15	15	15
833	55	24	12	43	66	43	185	1	573	1
834	52	24	13	43	66	43	126	5	9	5
835	53	23	12	43	66	42	186	5	5	5
836	52	23	13	44	66	43	135	8	8	8
837	51	24.5	12	44	62	44	42	121	121	121
838	53	23	12	43	66	42	186	5	5	5
839	53	25	11	43	65	44	16	22	22	22
840	53	23	12	43	66	43	4	5	5	5
841	53	24	13	43	66	43	1	1	1	1
842	52	24	13	43	65	44	31	1	97	1
843	52	24	13	44	65	44	128	1	97	1
844	52	23	13	44	65	43	7	8	8	8
845	54	22	13	43	65	43	12	15	15	15
846	53	25	12	44	65	43	187	singleton	648	846
847	51	24.5	12	45	65	43	2	singleton	847	847
848	53	24	13	43	66	43	1	1	573	1
849	52	23	12	44	65	43	6	7	7	7
851	53	24.5	13	44	66	43	188	1	1	1
852	53	24	13	43	66	43	1	1	1	1
853	52	23	13	44	65	43	7	singleton	853	853
854	53	25	11	43	65	44	16	22	22	22
855	51	24.5	12	45	65	43	2	30	39	30
856	52	23	12	44	66	45	189	singleton	656	856
857	53	24.5	12	43	66	44	190	89	89	89
858	52	23	13	44	65	43	7	8	8	8
859	51	24	12	43	65	43	34	88	88	88
860	53	23	12	43	66	43	4	5	863	5
861	53	23	12	44	65	43	32	8	770	8
862	53	23	12	43	66	43	4	5	863	5
863	53	23	12	43	66	43	4	5	863	5
864	52	23	12	43	66	43	5	5	6	5
865	50	23	13	44	65	43	121	8	8	8
866	53	23	12	43	66	43	4	5	5	5
867	53	25	11	43	65	44	16	22	22	22
868	53	23	12	43	65	44	103	5	5	5
869	54	22	13	43	65	42	191	15	15	15
870	52	23	13	44	65	43	7	8	8	8
871	54	22	13	43	66	43	67	15	15	15
872	53	24	13	43	66	42	178	1	1	1
873	51	23	12	44	66	44	192	singleton	673	873
874	53	23	12	43	66	43	4	5	5	5
875	53	23	12	44	65	44	10	12	12	12
876	51	24	12	43	65	43	34	88	88	88
877	51	24.5	12	45	65	44	19	30	30	30
878	51	24.5	12	45	65	44	19	30	30	30
879	52	23	13	44	65	43	7	8	8	8
880	54	24	13	43	65	43	83	25	25	25
881	52	23	13	45	65	43	140	8	8	8
882	53	24.5	12	44	65	44	3	45	45	45
884	53	24	13	43	66	43	1	1	1	1
885	52	23	13	44	65	43	7	8	8	8
886	51	24.5	12	45	65	44	19	30	30	30
887	53	24.5	12	44	65	44	3	45	45	45
888	52	23	13	43	66	43	8	5	9	5
889	51	23	12	44	65	43	39	8	239	8
890	52	23	12	44	62	44	193	singleton	890	890
891	53	24	13	43	66	43	1	1	1	1
892	53	23	12	43	66	43	4	5	5	5
893	54	21	13	43	65	43	61	15	15	15
894	52	21	12	44	65	44	62	182	182	182
895	51	24.5	12	45	65	44	19	30	30	30
896	51	25	11	43	65	44	194	22	22	22
897	51	25	12	43	65	44	195	22	22	22
898	54	22	13	43	65	43	12	15	5	15
899	51	24.5	13	45	65	44	104	30	30	30
900	51	23	13	44	65	43	52	8	8	8
901	53	23	12	44	65	44	10	12	12	12
902	53	25	11	43	65	44	16	22	22	22
903	52	23	13	44	66	43	135	5	9	5
904	51	24.5	12	44	65	45	25	50	50	50
905	54	23	12	43	65	43	15	20	20	20
906	54	22	13	43	65	43	12	15	15	15
907	52	24.5	12	45	65	44	21	30	34	30
908	54	22	13	43	65	43	12	15	15	15
909	52	23	12	43	66	43	5	5	5	5
910	52	24.5	12	45	65	44	21	30	30	30
911	53	25	12	43	66	43	196	singleton	911	911
912	54	23	13	43	66	43	197	913	913	913
913	54	23	13	43	66	43	197	913	913	913
914	54	24	13	43	66	43	127	913	913	913
915	53	23	12	43	66	43	4	5	5	5
916	53	24.5	12	43	65	44	38	89	89	89
917	53	23	12	44	66	43	65	8	72	8
918	52	23	12	43	63	44	123	1021	1021	1021
919	51	23	13	44	65	44	198	singleton	919	919
920	53	23	12	43	66	43	4	5	5	5
921	53	23	12	43	66	43	4	5	5	5
922	52	23.5	12	44	65	42	28	singleton	922	922
923	52	23	13	44	65	43	7	8	8	8
924	53	24.5	12	44	65	44	3	45	45	45
925	52	23.5	12	44	65	42	28	59	59	59
926	53	23	12	43	66	43	4	5	5	5
927	53	25	11	43	65	44	16	22	22	22
928	53	24	11	43	65	44	199	22	22	22
929	53	24.5	12	44	65	44	3	45	45	45
930	53	23	12	43	66	43	4	5	5	5
931	52	23	13	44	65	43	7	8	8	8
932	52	23	12	43	66	43	5	5	6	5
933	51	24.5	13	45	65	43	200	30	39	30
934	52	21	13	44	65	44	201	singleton	934	934
935	53	23	12	43	66	43	4	5	5	5
936	51	24	12	45	65	43	202	singleton	936	936
937	53	23	13	44	65	44	36	1343	1343	1343
938	51	24.5	12	45	65	44	19	30	30	30
939	53	23	12	44	65	43	32	8	72	8
940	52	23.5	12	44	65	42	28	59	59	59
941	54	22	13	43	65	43	12	15	15	15
942	52	23	12	44	65	44	85	942	94	942
943	52	23	12	44	65	43	6	7	7	7
944	52	21	12	44	65	44	62	182	182	182
945	52	21	12	44	65	44	62	182	184	182
946	51	24.5	12	44	62	44	42	121	121	121
947	50	24.5	12	44	65	44	203	singleton	947	947
948	52	23	12	43	66	43	5	5	6	5
949	52	23	12	43	66	43	5	singleton	949	949
950	53	23	12	43	66	43	4	5	5	5
951	52	23.5	12	44	65	42	28	59	59	59
952	52	23.5	12	44	65	42	28	59	59	59
953	52	24	13	43	65	44	31	1	97	1
954	53	25	12	43	65	44	35	22	22	22
955	52	24.5	12	43	63	44	204	singleton	955	955
956	51	24.5	12	43	65	44	119	singleton	945	956
958	51	24.5	12	45	65	44	19	singleton	70	958
959	54	22	13	43	65	43	12	15	15	15
960	52	23	13	44	65	43	7	8	8	8
961	52	24.5	12	44	66	44	205	45	45	45
962	51	24.5	12	45	65	44	19	30	30	30
963	55	22	13	43	65	43	206	15	15	15
964	54	24	13	43	62	44	207	singleton	964	964
965	53	23	12	42	66	43	125	5	5	5
966	52	23.5	12	44	65	42	28	59	59	59
967	52	23.5	12	44	65	42	28	59	59	59
968	52	23	13	43	66	43	8	5	9	5
969	52	23.5	12	44	65	42	28	59	59	59
970	53	25	11	43	65	44	16	22	22	22
971	53	23	12	44	65	44	10	12	12	12
972	53	24.5	12	44	65	44	3	45	45	45
973	51	24	12	44	63	44	53	133	133	133
974	52	24.5	12	44	65	44	24	398	398	398
975	51	24.5	12	45	65	44	19	30	30	30
976	52	23	13	44	65	43	7	8	8	8
977	51	24.5	12	45	65	44	19	30	30	30
978	53	23	12	44	65	44	10	8	72	8
979	54	23	12	44	66	43	208	singleton	979	979
980	52	23	13	44	65	43	7	8	8	8
981	51	23	13	43	66	43	209	981	981	981
982	51	24.5	12	44	65	43	170	singleton	982	982
983	51	23	13	44	65	43	52	8	239	8
984	53	25	11	44	65	43	210	singleton	984	984
985	52	23	13	44	65	43	7	8	247	8
986	53	23	12	43	66	43	4	5	5	5
987	52	24	13	43	65	44	31	1	97	1
988	52	24.5	12	44	62	43	211	121	121	121
989	52	24.5	12	45	65	44	21	30	34	30
990	53	23	12	44	65	44	10	8	72	8
991	52	24.5	12	45	65	44	21	30	34	30
992	52	24.5	12	45	65	44	21	30	34	30
993	53	24	13	43	66	43	1	1	1	1
994	54	23	13	44	65	44	212	80	80	80
995	52	23	13	44	65	42	152	8	8	8
996	51	23	13	43	65	43	136	8	239	8
997	53	23	13	44	65	44	36	80	80	80
998	53	23	12	43	66	43	4	5	5	5
999	52	23	13	44	65	43	7	8	8	8
1000	53	24.5	12	43	65	44	38	89	89	89
1001	51	24.5	12	45	65	44	19	30	30	30
1002	54	22	13	43	65	43	12	15	15	15
1003	54	22	13	43	65	43	12	15	15	15
1004	52	22	12	45	65	43	213	singleton	1004	1004
1005	53	24	13	44	66	43	151	1	1	1
1006	52	24.5	12	44	65	44	24	singleton	1006	1006
1007	51	24	12	44	63	44	53	133	133	133
1008	52	24	12	44	63	44	174	133	133	133
1009	53	23	13	43	65	44	214	1153	1153	1153
1010	51	24.5	12	44	62	44	42	121	1	121
1011	53	23	12	43	66	43	4	5	5	5
1012	53	24	11	44	65	44	215	395	395	395
1013	52	23	13	44	65	43	7	8	8	8
1014	52	23	13	44	65	43	7	8	8	8
1015	53	24	13	43	66	43	1	1	1	1
1016	53	24.5	12	44	65	44	3	45	45	45
1017	53	24.5	12	44	65	44	3	singleton	1017	1017
1018	51	23	12	43	66	43	130	5	6	5
1019	53	23	12	43	65	43	44	20	20	20
1020	51	24.5	12	44	62	44	42	121	121	121
1021	52	23	12	43	63	44	123	1021	1021	1021
1022	53	23	12	44	65	43	32	8	72	8
1023	53	24.5	12	44	65	44	3	45	45	45
1024	51	24.5	12	45	65	44	19	30	30	30
1025	53	24	12	44	65	44	107	singleton	1025	1025
1026	51	24.5	12	45	65	44	19	30	30	30
1027	52	24.5	12	44	66	45	216	singleton	1027	1027
1028	54	22	12	43	65	43	129	20	20	20
1029	54	24	13	43	65	44	17	25	25	25
1030	54	24	13	43	65	44	17	25	25	25
1031	51	22	13	43	65	43	217	15	15	15
1032	53	24.5	12	45	65	44	23	45	45	45
1033	53	25	12	44	65	44	96	singleton	1033	1033
1034	51	24.5	12	44	62	44	42	121	121	121
1035	54	23	12	44	65	43	218	singleton	1035	1035
1036	54	22	13	43	65	43	12	15	15	15
1037	53	25	11	43	65	44	16	22	22	22
1038	54	22	13	43	65	43	12	15	15	15
1039	53	24	13	43	66	43	1	singleton	1039	1039
1040	53	24	12	44	65	44	107	45	45	45
1041	52	24.5	12	45	65	44	21	30	34	30
1042	54	24	13	43	65	44	17	25	25	25
1043	52	24	12	44	65	42	219	singleton	1043	1043
1044	51	23	13	43	66	43	209	981	981	981
1045	53	24.5	12	44	65	44	3	45	45	45
1046	52	23	12	44	65	44	85	singleton	1046	1046
1047	53	24	12	43	66	43	69	1	188	1
1048	53	23	12	44	65	43	32	7	7	7
1049	52	24.5	12	45	65	43	22	30	34	30
1050	54	24	13	43	65	44	17	25	25	25
1051	53	25	11	43	65	44	16	22	22	22
1052	53	24.5	12	44	65	45	74	45	45	45
1053	51	24.5	12	45	65	44	19	30	30	30
1054	53	24	13	43	66	43	1	1	1	1
1055	51	24.5	12	45	65	44	19	30	30	30
1056	54	24	13	43	65	44	17	25	25	25
1057	51	24.5	12	45	65	44	19	30	30	30
1058	53	24.5	12	44	65	44	3	45	45	45
1059	51	24.5	12	45	65	44	19	30	30	30
1060	52	24	13	43	65	44	31	1	97	1
1061	54	22	13	43	65	43	12	15	15	15
1062	52	24.5	12	45	65	44	21	30	30	30
1063	53	24.5	12	44	65	44	3	45	45	45
1064	54	24	12	43	65	43	220	20	20	20
1065	52	23	13	44	65	43	7	8	8	8
1066	52	24.5	13	44	65	44	221	398	398	398
1067	52	24.5	13	44	65	44	221	398	398	398
1068	51	24	12	43	65	43	34	88	88	88
1069	52	24.5	12	44	65	44	24	398	398	398
1070	53	24	13	43	66	43	1	1	1	1
1071	51	24.5	12	45	65	44	19	30	36	30
1072	52	24	13	43	65	44	31	1	97	1
1073	52	25	12	45	66	45	222	singleton	1073	1073
1074	51	22	12	45	65	43	57	151	151	151
1075	51	24	12	44	63	44	53	133	133	133
1076	51	22	12	45	65	43	57	151	151	151
1077	52	24	13	43	65	44	31	1	97	1
1078	51	22	12	45	65	43	57	151	151	151
1080	53	25	11	43	65	44	16	22	22	22
1081	53	24.5	12	44	65	44	3	45	45	45
1082	53	25	11	43	65	44	16	22	22	22
1083	51	24.5	12	45	65	44	19	30	30	30
1084	51	24.5	12	45	65	44	19	30	30	30
1085	50	23	12	44	65	45	223	singleton	1085	1085
1086	52	24	12	44	65	43	45	101	101	101
1087	53	24.5	12	44	65	45	74	45	45	45
1088	52	23	12	44	66	43	181	779	779	779
1089	52	24	13	44	66	43	224	154	154	154
1090	51	24.5	12	44	62	44	42	121	121	121
1091	53	24.5	12	44	65	44	3	45	45	45
1092	52	23	13	43	66	43	8	5	9	5
1093	53	24	12	44	65	44	107	singleton	1093	1093
1094	53	24.5	12	45	65	44	23	810	810	810
1095	52	25	11	43	65	44	225	22	22	22
1096	53	24.5	12	44	65	43	78	45	45	45
1097	51	23	13	44	65	43	52	8	239	8
1098	53	24	13	43	66	43	1	1	1	1
1099	52	23	12	43	66	43	5	5	5	5
1100	52	23	12	43	66	43	5	5	5	5
1101	51	24.5	12	45	65	43	2	30	30	30
1102	52	24.5	12	45	65	44	21	30	34	30
1103	51	24.5	12	45	65	44	19	30	30	30
1104	51	24.5	12	45	65	44	19	30	30	30
1105	52	23	13	44	66	43	135	8	8	8
1106	52	24	12	43	67	43	226	1	188	1
1107	51	24.5	12	45	65	44	19	30	30	30
1108	52	23.5	12	44	65	42	28	59	59	59
1109	52	23.5	12	44	65	42	28	59	59	59
1111	53	23	12	43	66	43	4	59	59	59
1112	52	24.5	12	44	65	44	24	398	398	398
1113	52	23	12	43	66	43	5	singleton	1113	1113
1114	51	24.5	12	45	65	44	19	singleton	1114	1114
1115	53	24	13	44	65	43	227	singleton	1115	1115
1116	51	23	13	44	65	43	52	8	239	8
1117	53	25	11	42	65	44	176	22	22	22
1118	54	23	12	44	65	44	133	479	479	479
1119	52	24	13	43	65	43	80	1	71	1
1120	53	24.5	12	44	65	44	3	45	45	45
1121	53	24	13	43	66	43	1	1	1	1
1122	51	22	12	45	66	43	228	151	151	151
1123	51	22	12	45	65	43	57	151	151	151
1124	51	22	12	45	65	43	57	151	151	151
1125	52	24	13	43	65	44	31	1	71	1
1126	52	24	13	43	63	44	229	1	71	1
1127	52	24	13	43	65	44	31	1	71	1
1128	52	24	13	43	65	44	31	1	71	1
1129	53	24	13	43	65	44	75	1	97	1
1130	51	24.5	12	44	62	44	42	singleton	1130	1130
1131	51	24.5	12	45	65	44	19	30	30	30
1132	53	25	11	43	65	44	16	22	22	22
1133	53	24.5	12	45	65	44	23	45	45	45
1134	54	23	12	43	65	43	15	20	20	20
1135	53	24	13	43	66	43	1	1	1	1
1137	53	25	11	43	65	44	16	22	22	22
1138	53	25	11	43	65	45	230	22	22	22
1139	53	25	11	43	65	44	16	22	22	22
1140	51	24	12	43	65	43	34	88	78	88
1141	52	22	13	43	66	43	48	5	9	5
1142	53	23	12	44	65	44	10	12	12	12
1143	54	22	13	43	65	43	12	15	15	15
1144	54	24	13	43	65	44	17	25	25	25
1145	54	24	13	43	65	44	17	25	25	25
1146	54	24	13	43	65	44	17	25	25	25
1147	51	24.5	12	45	65	44	19	30	30	30
1148	53	22	12	43	65	43	122	445	445	445
1149	52	23.5	12	44	65	42	28	59	59	59
1150	52	23	13	44	65	43	7	8	8	8
1151	52	23	12	43	63	44	123	1021	1021	1021
1152	52	23	13	44	65	43	7	8	8	8
1153	53	22	13	43	65	44	231	1153	1153	1153
1154	52	24.5	13	43	66	43	232	5	9	5
1155	53	24	12	44	65	43	142	101	101	101
1156	53	23	12	43	65	44	103	12	12	12
1158	51	24.5	12	45	65	43	2	30	30	30
1159	52	23	12	44	65	44	85	7	7	7
1160	54	22	13	43	65	43	12	15	15	15
1161	52	24.5	12	45	65	44	21	30	34	30
1162	52	23	12	43	65	44	9	10	10	10
1163	51	24.5	12	45	65	44	19	30	30	30
1164	53	23	12	43	66	43	4	5	5	5
1165	53	24.5	12	44	65	44	3	45	45	45
1167	53	24.5	12	44	65	44	3	45	45	45
1168	51	24.5	12	45	65	44	19	30	30	30
1169	53	24.5	12	44	65	44	3	45	45	45
1170	51	24.5	12	44	62	43	14	121	121	121
1171	51	24.5	12	45	65	43	2	30	30	30
1172	51	24.5	12	44	62	43	14	121	121	121
1173	52	23	13	44	65	43	7	8	8	8
1174	52	24	13	43	65	44	31	1	97	1
1175	52	24.5	12	43	65	44	147	89	89	89
1176	53	23	12	43	66	43	4	5	5	5
1178	53	22	12	43	66	43	56	5	5	5
1179	52	24	13	43	65	44	31	1	97	1
1181	52	23	13	44	65	43	7	8	8	8
1182	52	22	13	43	66	43	48	5	9	5
1183	52	23	13	44	66	43	135	8	8	8
1184	53	23	12	44	66	43	65	5	5	5
1185	55	22	13	43	65	43	206	15	15	15
1186	53	23	12	43	66	43	4	5	5	5
1187	53	23	12	43	66	43	4	5	105	5
1188	52	23	13	44	65	43	7	8	8	8
1189	52	24	13	44	65	43	233	8	8	8
1191	53	24	13	45	66	43	234	singleton	1191	1191
1192	52	24	11	44	65	43	235	singleton	1192	1192
1193	53	24	13	45	66	43	234	singleton	1193	1193
1194	53	24.5	12	43	66	43	141	singleton	1194	1194
1195	53	25	13	45	66	43	236	singleton	1195	1195
1196	53	24	12	44	66	43	237	singleton	1196	1196
1197	52	24	11	44	66	43	238	singleton	1197	1197
1198	52	24	12	45	66	43	239	singleton	1198	1198
1199	52	22	12	43	65	43	92	singleton	1199	1199
1200	51	24	13	45	66	43	240	singleton	1200	1200
1201	54	24	12	44	66	43	241	singleton	1201	1201
1202	53	24	12	44	62	43	242	singleton	1202	1202
1203	51	24.5	12	45	65	43	2	singleton	1203	1203
1204	53	23	12	45	66	43	154	5	5	5
1205	52	23.5	12	44	63	42	243	singleton	1205	1205
1206	53	24	13	43	66	43	1	1	1	1
1207	53	23	13	43	66	43	30	singleton	1207	1207
1208	52	23	13	44	65	43	7	8	8	8
1209	52	23	12	44	65	44	85	942	942	942
1210	51	24.5	12	44	62	44	42	121	121	121
1211	53	24.5	12	44	65	44	3	45	45	45
1212	51	24.5	12	44	65	44	33	45	45	45
1213	51	24.5	12	44	62	44	42	121	121	121
1214	53	24.5	13	43	66	43	137	1	1	1
1215	51	24	12	43	65	43	34	88	88	88
1216	53	22	13	43	65	43	11	1153	1153	1153
1217	53	23	12	43	65	44	103	singleton	1217	1217
1218	52	24	12	43	66	43	63	1	188	1
1219	51	24	12	43	65	43	34	88	88	88
1220	53	24	13	43	66	43	1	1	1	1
1221	52	23	13	43	65	43	81	8	8	8
1222	52	23	12	43	65	44	9	singleton	1222	1222
1224	52	23.5	12	44	65	42	28	59	59	59
1225	51	23	13	44	65	43	52	8	239	8
1226	54	24	13	43	65	44	17	25	25	25
1227	51	23	13	44	65	43	52	8	8	8
1228	51	23	13	44	65	43	52	8	239	8
1229	52	24	13	44	65	43	233	singleton	1229	1229
1230	51	22	12	45	65	43	57	151	151	151
1231	54	23	13	43	65	44	143	singleton	1231	1231
1232	52	24.5	12	44	65	44	24	398	398	398
1233	51	24.5	12	44	62	44	42	singleton	1233	1233
1234	52	23	12	44	65	43	6	7	7	7
1235	52	24	12	43	66	43	63	1	188	1
1236	52	24	12	43	66	43	63	1	188	1
1237	52	23	13	44	65	43	7	8	8	8
1238	52	23	13	44	65	43	7	8	8	8
1239	52	23	14	44	65	43	244	8	8	8
1240	53	23	13	44	65	43	71	8	770	8
1241	52	23.5	12	44	65	42	28	59	1241	59
1242	53	24.5	12	45	65	44	23	45	45	45
1243	53	24	12	44	65	43	142	singleton	1243	1243
1244	51	24.5	12	44	62	43	14	121	121	121
1245	51	24.5	12	44	65	44	33	130	130	130
1246	51	24	12	44	65	43	155	singleton	1146	1246
1247	51	24	12	44	63	44	53	133	133	133
1248	51	22	12	45	65	43	57	151	151	151
1249	51	22	12	45	66	43	228	singleton	1249	1249
1250	51	23	12	44	66	44	192	singleton	1250	1250
1251	51	23	12	44	65	44	29	singleton	1251	1251
1252	52	23	13	44	65	43	7	8	8	8
1253	52	23	13	44	65	43	7	8	8	8
1254	52	24	12	44	65	44	115	singleton	1254	1254
1255	52	23	13	44	65	43	7	8	8	8
1256	53	24	13	43	66	43	1	1	1	1
1257	52	23	13	44	65	43	7	8	8	8
1258	52	22	13	43	66	43	48	5	9	5
1259	53	23	12	43	66	43	4	5	5	5
1260	53	23	13	44	65	44	36	80	80	80
1261	52	24	12	43	66	44	245	1	188	1
1262	51	24.5	12	45	65	44	19	30	30	30
1263	51	24.5	12	45	65	43	2	30	39	30
1264	51	24	12	43	65	43	34	88	78	88
1265	52	24	12	43	66	43	63	1	188	1
1266	53	23	12	44	65	44	10	45	45	45
1267	52	22	13	43	66	43	48	5	9	5
1268	53	23	12	44	65	44	10	12	12	12
1269	52	23	13	44	65	43	7	8	8	8
1270	51	24	12	43	65	43	34	88	78	88
1271	50	24.5	12	44	62	44	246	121	121	121
1272	51	24.5	12	45	66	44	149	30	39	30
1273	53	23	12	44	65	44	10	singleton	1273	1273
1274	51	22	12	45	65	43	57	705	705	705
1275	54	23.5	12	44	66	43	247	singleton	1275	1275
1276	52	25	12	43	65	43	248	singleton	1276	1276
1277	52	24.5	13	44	65	44	221	398	398	398
1278	52	24	13	43	66	43	126	1	1	1
1279	53	22	13	43	66	43	77	1	573	1
1280	52	24	12	44	66	43	43	singleton	1280	1280
1281	54	22	12	43	65	43	129	20	20	20
1282	51	23	13	44	65	43	52	8	239	8
1283	51	23	13	44	65	43	52	8	239	8
1285	51	23	13	44	65	43	52	8	239	8
1286	51	23	12	44	65	43	39	singleton	1286	1286
1287	51	24	12	44	65	43	155	singleton	1287	1287
1289	51	24	12	43	65	43	34	88	88	88
1290	53	23	13	44	66	43	249	singleton	1290	1290
1291	52	23.5	12	44	65	42	28	59	59	59
1292	52	24	13	43	66	43	126	5	9	5
1293	54	23	12	43	67	43	250	singleton	1293	1293
1294	51	23	13	44	65	43	52	8	239	8
1295	52	24	12	43	65	43	82	singleton	1295	1295
1296	51	23	13	44	65	43	52	8	239	8
1297	52	23	13	43	66	43	8	5	9	5
1298	51	24.5	12	44	65	44	33	30	30	30
1299	52	23	12	44	66	43	181	779	779	779
1300	51	24.5	12	44	62	44	42	121	121	121
1301	51	24.5	12	44	62	44	42	121	121	121
1302	51	24.5	12	44	65	44	33	singleton	1302	1302
1305	52	23	13	44	65	43	7	8	8	8
1306	51	22	12	45	65	42	251	singleton	1306	1306
1307	53	23	11	43	66	43	252	5	5	5
1308	52	23	13	44	65	43	7	8	8	8
1309	51	23	13	44	65	43	52	8	239	8
1310	51	23	13	44	65	43	52	8	239	8
1311	51	23.5	12	44	65	42	13	59	59	59
1312	51	23	13	44	65	43	52	8	239	8
1313	54	22	13	43	65	43	12	15	15	15
1314	52	24.5	12	44	65	43	253	singleton	1314	1314
1315	53	24	12	44	65	44	107	395	395	395
1316	52	23.5	12	44	65	42	28	59	59	59
1317	53	23	12	43	66	43	4	5	5	5
1318	52	24	12	44	65	43	45	101	101	101
1319	53	24.5	12	44	65	45	74	45	45	45
1320	51	24.5	12	45	65	43	2	30	30	30
1321	51	23	12	45	65	44	20	singleton	1321	1321
1322	53	24.5	12	44	65	44	3	45	45	45
1323	54	23	13	44	66	43	100	672	672	672
1324	53	23	12	44	65	43	32	8	72	8
1325	53	23	12	43	66	43	4	5	5	5
1326	53	25	11	43	65	44	16	22	22	22
1327	53	25	11	43	65	44	16	22	22	22
1328	53	24	13	43	66	43	1	1	1	1
1329	51	23	13	44	65	43	52	8	8	8
1330	53	24.5	12	44	65	44	3	45	45	45
1331	53	23	12	44	65	43	32	8	72	8
1332	52	24	12	43	66	43	63	1	188	1
1333	51	24.5	12	45	65	44	19	30	30	30
1334	52	23	13	44	65	42	152	8	8	8
1335	51	24.5	12	45	65	44	19	30	30	30
1336	53	24	13	43	66	43	1	1	1	1
1337	53	23	13	45	65	43	254	8	770	8
1338	52	23	13	44	65	43	7	8	8	8
1339	53	24	13	43	66	43	1	singleton	1339	1339
1340	53	22	12	43	66	43	56	5	5	5
1341	51	23	13	44	65	43	52	8	239	8
1342	53	23	12	43	66	43	4	5	5	5
1343	53	22	13	44	65	44	59	1343	1343	1343
1344	52	22	13	44	65	44	166	692	692	692
1345	53	24	13	43	66	43	1	singleton	1345	1345
1346	53	23	12	43	66	43	4	5	5	5
1347	52	22	13	44	65	44	166	692	692	692
1348	53	23	12	43	66	43	4	5	5	5
1349	52	23	12	44	66	45	189	singleton	1349	1349
1350	53	23	12	43	66	43	4	5	5	5
1351	52	23	13	44	65	43	7	8	8	8
1353	52	23	13	44	65	42	152	8	8	8
1354	52	23.5	12	44	65	42	28	59	59	59
1355	52	24.5	12	45	65	44	21	30	34	30
1356	52	24	13	43	65	44	31	1	97	1
1357	52	23	13	44	65	43	7	singleton	1357	1357
1358	51	24.5	12	44	65	43	170	singleton	1358	1358
1359	51	23	12	44	65	44	29	singleton	1359	1359
1360	51	24	12	43	65	43	34	88	88	88
1361	51	23	12	44	63	44	255	singleton	1361	1361
1362	52	23	12	43	66	43	5	5	6	5
1363	50	22	12	45	65	43	98	705	705	705
1364	51	22	12	45	65	43	57	705	705	705
1365	51	22	12	45	65	43	57	705	705	705
1366	52	24	13	43	65	45	50	1	97	1
1367	52	24	13	43	65	44	31	1	97	1
1368	54	23	12	43	65	43	15	20	20	20
1369	53	23	12	44	65	44	10	12	12	12
1370	54	23	12	43	65	43	15	20	20	20
1371	51	23	12	44	63	44	255	singleton	1371	1371
1372	54	24	13	43	65	44	17	25	25	25
1373	53	24.5	12	43	65	44	38	89	89	89
1374	51	23	13	44	65	43	52	8	239	8
1375	52	24.5	12	44	65	44	24	398	398	398
1376	52	23	13	43	66	43	8	5	9	5
1377	53	24.5	12	44	65	44	3	45	45	45
1378	54	22	13	45	65	44	256	singleton	1378	1378
1379	52	24	13	43	63	44	229	1	97	1
1380	54	23	12	44	65	44	133	479	479	479
1381	52	23	13	44	65	43	7	8	8	8
1382	52	23	13	44	65	43	7	8	8	8
1383	51	24.5	12	44	65	44	33	singleton	1383	1383
1384	51	24.5	12	44	62	43	14	121	121	121
1385	53	23	13	44	65	44	36	80	80	80
1386	51	24	12	44	65	44	117	singleton	1386	1386
1387	52	24.5	12	45	66	44	257	30	34	30
1388	53	24.5	12	44	65	44	3	45	45	45
1389	52	23	13	43	66	42	18	5	9	5
1390	51	24.5	12	45	65	44	19	30	30	30
1391	52	24.5	12	44	65	44	24	398	398	398
1392	51	24.5	12	45	65	43	2	30	30	30
1393	53	24.5	12	44	65	44	3	45	45	45
1394	53	24.5	12	44	65	44	3	45	45	45
1395	53	23	12	44	65	44	10	12	12	12
1396	53	24	13	43	66	43	1	1	1	1
1397	52	23	13	44	65	43	7	8	8	8
1398	53	23	12	43	65	43	44	5	5	5
1399	52	24	11	44	65	43	235	101	101	101
1400	52	24	12	44	65	43	45	101	101	101
1401	51	23	13	43	65	43	136	8	239	8
1402	53	24	13	43	66	43	1	1	1	1
1403	54	23	13	43	65	43	27	15	15	15
1404	53	24	13	44	65	43	227	singleton	1404	1404
1405	52	23	13	44	65	43	7	8	8	8
1406	52	24.5	12	45	65	44	21	30	30	30
1408	51	24.5	12	45	65	44	19	30	30	30
1409	53	23	12	44	66	43	65	5	5	5
1410	53	23	12	43	65	43	44	5	228	5
1411	52	23	12	44	65	43	6	7	7	7
1412	53	24.5	12	44	65	44	3	45	45	45
1413	51	24.5	12	43	62	44	113	121	121	121
1414	53	25	11	43	63	44	134	22	22	22
1415	51	24.5	12	45	65	43	2	30	30	30
1416	53	23	12	43	66	43	4	5	5	5
1417	53	24.5	12	45	65	44	23	45	45	45
1418	52	23.5	12	44	65	42	28	59	59	59
1419	52	24	13	43	65	44	31	1	97	1
1420	52	23	13	43	65	44	99	singleton	1420	1420
1421	51	24.5	12	44	62	44	42	121	121	121
1422	51	24.5	12	45	65	44	19	30	30	30
1423	54	23	12	43	65	44	258	20	20	20
1424	52	23	12	44	65	42	60	8	247	8
1425	51	23	13	44	65	42	101	8	239	8
1426	52	23	13	44	65	42	152	8	8	8
1427	53	23	12	43	66	43	4	5	5	5
1428	52	23	13	44	65	43	7	8	8	8
1429	53	23	12	43	65	43	44	5	863	5
1430	52	23	13	44	65	43	7	8	8	8
1431	52	21	12	44	65	44	62	singleton	1431	1431
1432	53	24.5	12	44	65	44	3	45	45	45
1433	51	24.5	12	44	62	45	259	singleton	1433	1433
1434	53	23	12	44	65	43	32	8	72	8
1435	53	23	12	42	66	43	125	5	5	5
1436	51	24.5	12	45	65	44	19	30	30	30
1437	51	24.5	12	45	65	44	19	30	30	30
1438	51	24.5	12	45	65	44	19	30	30	30
1439	51	24.5	12	45	65	44	19	30	30	30
1440	53	23	13	44	65	44	36	80	80	80
1441	54	22	13	43	65	43	12	15	15	15
1442	53	24.5	12	43	65	44	38	89	89	89
1443	53	24.5	12	43	65	44	38	89	89	89
1444	53	24.5	12	44	65	44	3	45	45	45
1445	54	22	13	43	65	43	12	15	15	15
1446	54	25	11	43	65	44	260	22	22	22
1447	53	23	12	43	66	43	4	5	5	5
1448	51	24.5	12	45	65	44	19	30	30	30
1449	51	24	12	42	65	43	261	88	88	88
1450	52	24.5	12	44	65	44	24	398	398	398
1451	53	24	13	43	66	43	1	1	1	1
1452	51	24	12	44	63	44	53	133	133	133
1453	52	24.5	12	44	65	44	24	398	396	398
1454	53	23	12	43	66	43	4	5	5	5
1455	51	24	12	43	66	43	168	88	88	88
1456	51	24.5	12	45	65	44	19	30	30	30
1457	53	23	12	43	66	43	4	5	5	5
1458	52	23	12	44	65	43	6	7	7	7
1459	52	24.5	12	44	65	44	24	398	398	398
1460	53	23	12	44	65	44	10	12	12	12
1461	53	23	12	44	65	44	10	12	12	12
1462	52	24	12	43	66	43	63	1	188	1
1463	53	24	13	43	66	43	1	1	1	1
1464	52	26	12	44	65	44	262	singleton	1464	1464
1465	51	22	13	44	65	43	263	8	239	8
1466	51	24	12	43	65	43	34	88	88	88
1467	53	23	13	44	65	44	36	singleton	1467	1467
1468	52	24.5	12	44	65	44	24	singleton	1468	1468
1469	53	22	13	43	65	44	231	1153	1153	1153
1470	54	23	12	43	65	43	15	20	20	20
1472	51	24.5	12	45	65	44	19	30	30	30
1473	53	25	11	43	65	44	16	22	22	22
1474	52	23	12	43	66	43	5	1	188	1
1475	51	23	12	45	65	44	20	singleton	1475	1475
1476	52	24	13	43	65	44	31	1	97	1
1477	54	22	13	43	65	43	12	15	15	15
1478	51	24.5	12	45	65	44	19	30	30	30
1479	54	22	13	43	65	43	12	15	15	15
1480	53	23	12	43	66	43	4	5	5	5
1481	53	23	12	43	65	43	44	5	228	5
1482	51	24.5	12	45	65	44	19	30	30	30
1483	53	22	12	43	66	43	56	5	5	5
1484	51	23	12	45	65	44	20	30	30	30
1485	52	23	12	44	65	43	6	7	7	7
1486	51	22	13	43	65	43	217	15	15	15
1487	54	24.5	12	45	65	44	264	30	30	30
1488	53	23	12	44	65	44	10	12	12	12
1489	53	23	12	43	66	43	4	5	105	5
1490	52	23	12	44	65	43	6	8	8	8
1491	54	22	12	43	65	43	129	15	15	15
1492	54	24	12	43	65	44	265	25	25	25
1493	51	23	13	44	65	43	52	8	239	8
1494	51	22	13	44	65	43	263	8	239	8
1495	53	23	13	43	66	43	30	5	5	5
1496	53	24	13	43	66	43	1	1	573	1
1497	52	23	13	44	65	43	7	8	8	8
1498	52	23	13	43	65	43	81	8	8	8
1499	52	24	13	43	65	43	80	8	8	8
1500	52	24.5	13	44	66	43	266	singleton	1500	1500
1501	53	23.5	12	45	65	42	267	singleton	1501	1501
1502	53	23	13	43	65	44	214	80	80	80
1503	53	24	13	44	65	44	268	1	573	1
1504	53	24	13	43	66	43	1	1	573	1
1505	53	24	12	43	66	43	69	1	573	1
1506	53	24	13	44	65	44	268	singleton	1506	1506
1507	53	23	12	44	65	43	32	8	72	8
1508	52	23	13	44	65	43	7	8	8	8
102	53	23	12	40	65	47	shaded loci will likely fail to amplify or amplify late using the published primers
202	53	23	12	43	60	53
204	54	24	12	43	68	46
208	53	24.5	12	40	61	54
215	53	23	12	45	68	46
220	53	23	13	44	62	49
663	52	24	12	43	66	45
723	53	24	13	40	61	52
1079	52	24	13	43	62	46
1407	52	25	12	39	61	51
