# Supplementary material for: The Utility of High-Resolution Melting Analysis of SNP Nucleated PCR Amplicons—An MLST Based Staphylococcus aureus Typing Scheme
Source: PLoS One. 2011 Jun 22;6(6):e19749. doi: 10.1371/journal.pone.0019749 (PMC3120814; doi:10.1371/journal.pone.0019749)
Supplement: Data S2 — Comparison of MelT and kinetic PCR SNP typing results. (XLS) [file pone.0019749.s002.xls]

## Sheet: Isolate results
Isolate	arcC78/210	aroE88/155	gmk286	pta294	tpi36	tpi241/3	MelT	Minim (CC/ST)	Kinetic PCR (CC)	MLST/sequencing	Likely MLST
1263	53	25	11	43	64/65	44	16	ST22	CC22		ST22
1283	52	23	13	43	66	43	8	CC9 inc. ST9	CC9		ST9
1284	53	25	11	43	64/65	44	16	ST22	CC22	aroE sequenced correct for ST22	ST22
1293	51	22	12	45	67	43/44	41	ST93	CC93	MLST = ST93	ST93
1299	51	22	12	45	67	43/44	41	ST93	CC93 "ST93"	MLST = ST93	ST93
1322	51	22	12	45	67	43/44	41	ST93	CC93	MLST = ST93	ST93
3004	51	22	12	45	67	43/44	41	ST93	CC93 "ST93"		ST93
3035	51	22	12	45	67	43/44	41	ST93	CC93 "ST93"		ST93
3049	51	22	12	45	67	43/44	41	ST93	CC93 "ST93"		ST93
3054	52	23	12	44	66	43	181	ST779 (cc779?) or ST1088 (cc154)	CC7		ST779 or ST1088
3056	51	24.5	12	44	62	44	42	CC121	CC93 "other"		CC121
3062	52	23	12	44	66	43	181	ST779 (cc779?) or ST1088 (cc154)	CC7	tpi allele 1, correct for ST779 & ST1088	ST779 or ST1088
3064	51	22	12	45	67	43/44	41	ST93	CC93 "ST93"		ST93
3065	51	24.5	12	44	62	44	42	CC121	CC93 "other"		CC121
3083	51	22	12	45	67	43/44	41	ST93	CC93 "ST93"	tpi correct for ST93	ST93
3084	51	22	12	45	67	43/44	41	ST93	CC93 "ST93"		ST93
3090	51	22	12	After 45	67	44	new	SLV of ST93	CC93 "ST93"	tpi correct for ST93; pta has SLV of ST93	ST93 SLV
3093	51	24.5	12	44	62	44	42	CC121	CC93 "other"		CC121
3094	51	22	12	45	67	43/44	41	ST93	CC93 "ST93"		ST93
3095	51	22	12	45	67	43/44	41	ST93	CC93 "ST93"		ST93
3103	51	24.5	12	44	62	44	42	CC121	CC93 "other"		CC121
3106	51	24.5	12	44	62	44	42	CC121	CC93 "other"	tpi allele 14, correct for ST121	CC121
3110	53	23	12	44	64/65	43	32	CC8/ST72	CC72 (CC8 - ST72?)		ST72/CC8
3113	51	22	12	45	67	43/44	41	ST93	CC93 "ST93"		ST93
3115	51	24.5	12	44	62	44	42	CC121	CC93 "other"	tpi allele 14, correct for ST121	CC121
3132	51	24.5	12	44	62	44	42	CC121	CC93 "other"	tpi allele 14, correct for ST121	CC121
3134	54	24	13	43	64/65	44	17	CC25	CC25		CC25
3138	51	22	12	45	67	After 44	new	SLV of ST93	CC93 "ST93"	tpi SLV for ST93	ST93 SLV
3156	51	24.5	12	44	62	44	42	CC121	CC93 "other"		CC121
3157	51	24.5	12	44	62	44	42	CC121	CC93 "other"		CC121
3161	52	24	12	43	66	43	63	CC1 inc. ST188	CC188 (CC1 - ST188?)	MLST = ST188	ST188
3172	51	24.5	12	45	64/65	43	2	CC30 inc. ST39	CC39 (includes ST39)	aroE & gmk have been sequenced, correct for ST39	ST39
3177	51	24.5	12	44	62	44	42	CC121	CC93 "other"		CC121
3179	51	22	12	45	67	43/44	41	ST93	CC93 "ST93"		ST93
3193	51	24	12	43	64/65	43	34	CC88 inc. ST88	CC6 (includes ST88)	tpi sequenced correct for ST88	ST88
3194	53	23	12	44	64/65	44	10	CC12 inc. ST12	CC12	pta & tpi have been sequenced results don’t match any known ST	New ST
3217	51	22	12	45	67	43/44	41	ST93	CC93 "ST93"		ST93
3222	54	23	12	43	64/65	43	15	CC20 inc. ST20	CC20		CC20 inc. ST20
3239	51	24.5	12	44	62	44	42	CC121	CC93 "other"		CC121
3247	51	22	12	45	67	43/44	41	ST93	CC93 "ST93"		ST93
3260	51	22	12	45	67	43/44	41	ST93	CC93 "ST93"		ST93
3285	51	22	12	45	67	43/44	41	ST93	CC93 "ST93"		ST93
3296	51	24.5	12	44	62	44	42	CC121	CC93 "other"		CC121
3299	51	24.5	12	44	62	44	42	CC121	CC93 "other"	aroE correct for ST121, 51, 29, 120, 95, 577 (all CC121)	CC121
3304	52	24	13	43	64/65	44	31	CC97 inc. ST70	CC70 (CC97 - ST70?)		CC97 inc. ST70
3307	51	22	12	45	67	43/44	41	ST93	CC93 "ST93"	tpi correct for ST93	ST93
3307	51	22	12	45	67	43/44	41	ST93	CC93 "ST93"		ST93
3308	51	22	12	45	67	43/44	41	ST93	CC93 "ST93"		ST93
3316	51	22	12	45	67	43/44	41	ST93	CC93 "ST93"		ST93
3333	51	22	12	45	67	43/44	41	ST93	CC93 "ST93"		ST93
3334	51	22	12	45	67	43/44	41	ST93	CC93 "ST93"		ST93
3342	51	24.5	12	44	62	44	42	CC121	CC93 "other"		CC121
3370	51	22	12	45	67	43/44	41	ST93	CC93 "ST93"		ST93
3404	51	22	12	45	67	43/44	41	ST93	CC93 "ST93"		ST93
3406	51	22	12	45	67	43/44	41	ST93	CC93 "ST93"		ST93
3417	51	22	12	45	67	43/44	41	ST93	CC93 "ST93"		ST93
3420	54	23	12	43	64/65	43	15	CC20 inc. ST20	CC20		CC20 inc. ST20
3422	51	24.5	12	44	62	44	42	CC121 inc. ST121	CC93 "other"	aroE sequenced correct for ST121	ST121
3437	52	24	12	44	64/65	43	45	CC101 inc. ST101	CC7 (includes ST101)	aroE sequencing gave allele 1. This is an ST101 allele	ST101
3455	51	22	12	45	67	43/44	41	ST93	CC93 "ST93"	tpi correct for ST93	ST93
3455	51	22	12	45	67	43/44	41	ST93	CC93 "ST93"		ST93
3458	51	22	12	45	67	43/44	41	ST93	CC93 "ST93"		ST93
3477	52	24.5	12	44	64/65	44	24	CC45/ST617; OR ST454 (singleton)	CC93 "other"		ST617 (CC45) or ST454
3488	52	24.5	12	45	64/65	44	21	CC30, inc. ST34, ST189, but not ST30	CC30 (includes ST34)	aroE correct for ST30, 34 and 189; arcC correct for ST34, not 189 or 30	ST34
3508	52	24	13	43	64/65	44	31	CC97 inc. ST70	CC70 (CC97 - ST70?)		CC97 inc. ST70
3522	51	23	13	44	64/65	43	52	CC8 inc. ST239	CC239 (CC8 - ST239?)		ST239
3538	54	22	13	43	64/65	43	12	CC15 inc. ST15 (but not ST14)	CC14 (CC15 - ST14?)	tpi sequnced correct for ST14 & ST15	ST15
3600	53	24	13	43	66	43	1	CC1	CC1		ST1
3601	54	22	13	43	64/65	43	12	CC15 inc. ST15 (but not ST14)	CC14 (CC15 - ST14?)	tpi allele 11, correct for ST14 & ST15	ST15
3608	51	22	12	45	67	43/44	41	ST93	CC93 "ST93"	tpi correct for ST93	ST93
3617	54	22	13	43	64/65	43	12	CC15 inc. ST15 (but not ST14)	CC14		ST15
3619	53	23	12	43	66	43	4	ST5	CC5	arcC, aroE and tpi sequenced, correct for ST5	ST5
3624	52	23	13	44	64/65	43	7	CC8	CC8	arcC, aroE, gmk, tpi sequenced, correct for ST8	ST8
3640	54	24	13	43	64/65	44	17	CC25	CC25	arcC sequenced, correct for ST25	ST25
3653	54	22	13	43	64/65	43	12	CC15 inc. ST15 (but not ST14)	CC14 (CC15 - ST14?)		ST15
3655	53	24.5	12	44	64/65	44	3	CC45 inc. ST45	CC45		CC45 inc. ST45
3660	51	23	13	44	64/65	43	52	CC8 inc. ST239	CC239 (CC8 - ST239?)	tpi sequenced, correct for ST239	ST239
3667	51	24	12	43	64/65	43	34	CC88 inc. ST88	CC6 (includes ST88)	arcC, aroE and tpi sequenced, correct for ST88 (cc88).	ST88
3669	52	23	12	44	66	43	181	ST779 (cc779?) or ST1088 (cc154)	CC7	tpi allele 1, correct for ST779 & ST1088	ST779 or ST1088
3677	54	23	12	43	64/65	43	15	CC20 inc. ST20	CC20		CC20 inc. ST20
3694	51	23	12	43	66	43	130	CC6/ST1018	CC6
3702	54	22	13	43	64/65	43	12	CC15 inc. ST15 (but not ST14)	CC14 (CC15 - ST14?)	tpi allele 11, correct for ST14 & ST15	ST15
3704	53	23	12	43	66	43	4	ST5	CC5	aroE and glpFsequenced correct for ST5	ST5
3710	53	24	13	43	66	43	1	CC1	CC1	arcC, aroE, pta, tpi sequenced, correct for ST1	ST1
3713	53	24	13	43	66	43	1	ST1	CC20	tpi allele 1; correct for ST1, incorrect for CC20	ST1
3716	52	24	12	43	66	43	63	CC1 inc. ST188	CC188 (CC1 - ST188?)		ST188
3732	52	23	13	44	64/65	43	7	CC8	CC8		ST8
3746	53	23	12	43	66	43	4	ST5	CC5	MLST = ST5	ST5
3782	51	24.5	12	45	64/65	44	19	CC30 inc. ST30	CC30	MLST = ST30	ST30
3807	51	24.5	12	44	62	44	42	CC121 inc. ST121	CC93 "ST93"		CC121
3816	54	22	13	43	64/65	43	12	CC15 inc. ST15 (but not ST14)	CC14 (CC15 - ST14?)		ST15
staph123	53	23	12	43	66	43	4	CC5 inc. ST5	CC5		ST5
WA-MRSA-15	52	23.5	12	44	64/65	42	28	CC59 inc. ST59	CC59	MLST = ST59	ST59
		Indicates where there is discrepency between the MelT and the kinetic PCR results. Most of these relate to isolates that were called as CC93 on kinetic PCR, but are in fact CC121.
		Refers to isolates revealed to be new sequence types.
