# Supplementary material for: The Utility of High-Resolution Melting Analysis of SNP Nucleated PCR Amplicons—An MLST Based Staphylococcus aureus Typing Scheme
Source: PLoS One. 2011 Jun 22;6(6):e19749. doi: 10.1371/journal.pone.0019749 (PMC3120814; doi:10.1371/journal.pone.0019749)
Supplement: Text S2 — HRMType program. (TXT) [file pone.0019749.s004.txt]

clear
set mem 80m
set matsize 800

* ENTER FILE NAME CONTAINING ST SEQUENCES HERE
use "XXX"
destring st, replace

* STs TO DROP
* BELOW ARE THE CC75 STs
foreach m of numlist 75 258 850 883 1223 1284 1288 1303 1304 {
drop if st==`m'
}

* BELOW ARE THE STs WITHIN AN INCORRECT LENGTH
foreach m of numlist 753 957 1166 1471 {
drop if st==`m'
}

* BELOW ARE STs WHICH WILL LIKELY FAIL TO AMPLIFY AT tpi AND FOR SOME, ALSO pta
foreach m of numlist 102 202 204 208 215 220 663 723 1079 1110 1407 {
drop if st==`m'
}

local regions=6
local start1=73
local end1=210
local start2=521
local end2=617
local start3=1637
local end3=1680
local start4=2100
local end4=2216
local start5=2316
local end5=2485
local start6=2521
local end6=2644

forvalues i=1(1)`regions' {
if `start`i''<=244 & `end`i''<=244 gen amplif`i'=substr(seq_1, `start`i'', `end`i''-`start`i''+1)
if `start`i''<=244 & (`end`i''>244 & `end`i''<=488) gen amplif`i'=substr(seq_1, `start`i'',.)+substr(seq_245,1,`end`i''-244)
if (`start`i''>244 & `start`i''<=488) & (`end`i''>244 & `end`i''<=488) gen amplif`i'=substr(seq_245, `start`i''-244, `end`i''-`start`i''+1)
if (`start`i''>244 & `start`i''<=488) & (`end`i''>488 & `end`i''<=732) gen amplif`i'=substr(seq_245, `start`i''-244,.)+substr(seq_489,1,`end`i''-488)
if (`start`i''>488 & `start`i''<=732) & (`end`i''>488 & `end`i''<=732) gen amplif`i'=substr(seq_489, `start`i''-488, `end`i''-`start`i''+1)
if (`start`i''>488 & `start`i''<=732) & (`end`i''>732 & `end`i''<=976) gen amplif`i'=substr(seq_489, `start`i''-488,.)+substr(seq_733,1,`end`i''-732)
if (`start`i''>732 & `start`i''<=976) & (`end`i''>732 & `end`i''<=976) gen amplif`i'=substr(seq_733, `start`i''-732, `end`i''-`start`i''+1)
if (`start`i''>732 & `start`i''<=976) & (`end`i''>976 & `end`i''<=1220) gen amplif`i'=substr(seq_733, `start`i''-732,.)+substr(seq_977,1,`end`i''-976)
if (`start`i''>976 & `start`i''<=1220) & (`end`i''>976 & `end`i''<=1220) gen amplif`i'=substr(seq_977, `start`i''-976, `end`i''-`start`i''+1)
if (`start`i''>976 & `start`i''<=1220) & (`end`i''>1220 & `end`i''<=1464) gen amplif`i'=substr(seq_977, `start`i''-976,.)+substr(seq_1221,1,`end`i''-1220)
if (`start`i''>1220 & `start`i''<=1464) & (`end`i''>1220 & `end`i''<=1464) gen amplif`i'=substr(seq_1221, `start`i''-1220, `end`i''-`start`i''+1)
if (`start`i''>1220 & `start`i''<=1464) & (`end`i''>1464 & `end`i''<=1708) gen amplif`i'=substr(seq_1221, `start`i''-1220,.)+substr(seq_1465,1,`end`i''-1464)
if (`start`i''>1464 & `start`i''<=1708) & (`end`i''>1464 & `end`i''<=1708) gen amplif`i'=substr(seq_1465, `start`i''-1464, `end`i''-`start`i''+1)
if (`start`i''>1464 & `start`i''<=1708) & (`end`i''>1708 & `end`i''<=1952) gen amplif`i'=substr(seq_1465, `start`i''-1464,.)+substr(seq_1709,1,`end`i''-1708)
if (`start`i''>1708 & `start`i''<=1952) & (`end`i''>1708 & `end`i''<=1952) gen amplif`i'=substr(seq_1709, `start`i''-1708, `end`i''-`start`i''+1)
if (`start`i''>1708 & `start`i''<=1952) & (`end`i''>1952 & `end`i''<=2196) gen amplif`i'=substr(seq_1709, `start`i''-1708,.)+substr(seq_1953,1,`end`i''-1952)
if (`start`i''>1952 & `start`i''<=2196) & (`end`i''>1952 & `end`i''<=2196) gen amplif`i'=substr(seq_1953, `start`i''-1952, `end`i''-`start`i''+1)
if (`start`i''>1952 & `start`i''<=2196) & (`end`i''>2196 & `end`i''<=2440) gen amplif`i'=substr(seq_1953, `start`i''-1952,.)+substr(seq_2197,1,`end`i''-2196)
if (`start`i''>2196 & `start`i''<=2440) & (`end`i''>2196 & `end`i''<=2440) gen amplif`i'=substr(seq_2197, `start`i''-2196, `end`i''-`start`i''+1)
if (`start`i''>2196 & `start`i''<=2440) & (`end`i''>2440 & `end`i''<=2684) gen amplif`i'=substr(seq_2197, `start`i''-2196,.)+substr(seq_2441,1,`end`i''-2440)
if (`start`i''>2440 & `start`i''<=2684) & (`end`i''>2440 & `end`i''<=2684) gen amplif`i'=substr(seq_2441, `start`i''-2440, `end`i''-`start`i''+1)
if (`start`i''>2440 & `start`i''<=2684) & (`end`i''>2684 & `end`i''<=2928) gen amplif`i'=substr(seq_2441, `start`i''-2440,.)+substr(seq_2685,1,`end`i''-2684)
if (`start`i''>2684 & `start`i''<=2928) & (`end`i''>2684 & `end`i''<=2928) gen amplif`i'=substr(seq_2685, `start`i''-2684, `end`i''-`start`i''+1)
if (`start`i''>2684 & `start`i''<=2928) & (`end`i''>2928 & `end`i''<=3172) gen amplif`i'=substr(seq_2685, `start`i''-2684,.)+substr(seq_2929,1,`end`i''-2928)
if (`start`i''>2928 & `start`i''<=3172) & (`end`i''>2928 & `end`i''<=3172) gen amplif`i'=substr(seq_2929, `start`i''-2928, `end`i''-`start`i''+1)
if (`start`i''>2928 & `start`i''<=3172) & (`end`i''>3172 & `end`i''<=3198) gen amplif`i'=substr(seq_2929, `start`i''-2928,.)+substr(seq_3173,1,`end`i''-3172)
if (`start`i''>3172 & `start`i''<=3198) & (`end`i''>3172 & `end`i''<=3198) gen amplif`i'=substr(seq_3173, `start`i''-3172, `end`i''-`start`i''+1)

local leng`i'=length(amplif`i')
}


* THIS SECTION DETERMINES THE NUMBER OF GCs IN EACH REGION

forvalues i=1(1)`regions' {
gen b`i'=0

forvalues x=1(1)`leng`i'' {
gen y`x'=substr(amplif`i',`x',1)
replace b`i'=b`i' +1 if y`x'=="C"|y`x'=="G"
}
drop y*
}

* IF THERE ARE CHANGES IN THE CURVES THEN THIS NEEDS TO BE INCORPORATED AT THIS STAGE (E.G., THE NEW aroE CURVE)

* This changes aroE to 24.5 for those STs that have a sequence here that matches that for ST39 and ST121
l st if amplif2=="ATTTAATTAAAGAAATTATTTCAAAAAAAGAATTAGATGGCTTTAATATCACAATTCCTCATAAAGAGCGTATCATACCGTATTTAGATCATGTTGA"
replace b2=24.5 if amplif2=="ATTTAATTAAAGAAATTATTTCAAAAAAAGAATTAGATGGCTTTAATATCACAATTCCTCATAAAGAGCGTATCATACCGTATTTAGATCATGTTGA"

* This changes aroE to 23.5 for those STs that have a sequence here that matches that for ST59
l st if amplif2=="ATTTAATTAAAGAAATTATTTCAAAAAAAGAATTAGATGGCTTTAATATCACAATTCCCCATAAAGAACGTATCATACCGTATTTAGATTATGTTGA"
replace b2=23.5 if amplif2=="ATTTAATTAAAGAAATTATTTCAAAAAAAGAATTAGATGGCTTTAATATCACAATTCCCCATAAAGAACGTATCATACCGTATTTAGATTATGTTGA"

* This changes tpi36 to 67 for those STs that have a sequence here that matches that for ST93
l st if amplif5=="TGCTATTTTCAAACATGGTATGACACCAATTATTTGTGTTGGTGAAACAGACGAAGAGCGTGAAAGCGGTAAAGCTAACGATGTTGTAGGTGAGCAAGTTAAGAAAGCTGTTGCAGGTTTATCTGAAGAGCAACTTAAATCAGTTGTAATTGCTTATGAACCAATCTGGG"
replace b5=67 if amplif5=="TGCTATTTTCAAACATGGTATGACACCAATTATTTGTGTTGGTGAAACAGACGAAGAGCGTGAAAGCGGTAAAGCTAACGATGTTGTAGGTGAGCAAGTTAAGAAAGCTGTTGCAGGTTTATCTGAAGAGCAACTTAAATCAGTTGTAATTGCTTATGAACCAATCTGGG"

* This changes tpi36 from 64 to 65 for all sequences as these could not be discriminated
l st if amplif5=="TGCTATTTTCAAACATGGTATGACACCAATTATTTGTGTTGGTGAAACAGACGAAGAGCGTGAAAGCGGTAAAGCTAACGATGTTGTAGGTGAGCAAGTTAAGAAAGCTGTTGCAGGTTTATCTGAAGAGCAACTTAAATCAGTTGTAATTGCTTATGAACCAATCTGGG"
replace b5=65 if b5==64

* This changes tpi241/243 from 43 to 42 for those STs that have a sequence here that matches that for ST59
l st if amplif6=="GCGAATGAAATGTGTGCATTTGTACGTCAAACTATTTCTGACTTATCAAGCAAAGAAGTATCAGAAGCAACTCGTATTCAATATGGTGGTAGTGTTAAACCTAACAACATTAAAGAATACATGG"
replace b6=42 if amplif6=="GCGAATGAAATGTGTGCATTTGTACGTCAAACTATTTCTGACTTATCAAGCAAAGAAGTATCAGAAGCAACTCGTATTCAATATGGTGGTAGTGTTAAACCTAACAACATTAAAGAATACATGG"


* THIS SECTION GENERATES THE MelT KEY

sort st

egen concat=concat(b*)

gen n=_n

gen MelT=1 if n==1
local highMelT=1
local stop=0

forvalues i = 2(1)1420 {
	local l=`i'-1
	forvalues x = 1(1)`l' {
		if concat[`i']==concat[`x'] {
			local y=MelT[`x']
			replace MelT=`y' if n==`i'
			local stop=1
			continue
		}
	}
	if `stop'==0 {
		replace MelT=`highMelT'+1 if n==`i'
		local highMelT=`highMelT'+1
	}
	local stop=0
}


* THIS SECTION CALCULATES THE D VALUE

tab MelT, matcell(r)
local c=rowsof(r)
matrix rT=r'
matrix R=r

forvalues j=1(1)`c' {
matrix R[`j',1]=r[`j',1]-1


mat RB=R*rT
mat RC=vecdiag(RB)
mat RD=RC'
local sumfreq=0

forvalues j=1(1)`c' {
local sumfreq=`sumfreq' + el(RD,`j',1)
}
}

local D = 1 - `sumfreq'/(_N*(_N-1))
matrix drop r rT R RB RC RD

di "The D value is: " `D'
